# Supplementary material for: Diaqua­dichloridobis[quinazolin-4(1H)-one-κN 3]copper(II)
Source: Acta Crystallogr Sect E Struct Rep Online. 2010 Nov 27;66(Pt 12):m1680. doi: 10.1107/S1600536810048890 (PMC3011606; doi:10.1107/S1600536810048890)
Supplement: Supplementary file 1 [file e-66-m1680-sup1.cif]

##############################################################################
###                                                                        ###
###        Electronic paper (Acta Crystallographica Section E)             ###
###                                                                        ###
##############################################################################
#                                                                            #
# This CIF contains the data in a paper accepted for publication in Acta     #
# Crystallographica Section E. It conforms to the requirements of Notes      #
# for Authors for Section E, and has been peer reviewed under the auspices   #
# of the IUCr Commission on Journals.                                        #
#                                                                            #
# Full details of the Crystallographic Information File format               #
# are given in the paper "The Crystallographic Information File (CIF):       #
# a New Standard Archive File for Crystallography" by S. R. Hall, F. H.      #
# Allen and I. D. Brown [Acta Cryst. (1991), A47, 655-685].                  #
#                                                                            #
# The current version of the core CIF dictionary is obtainable from          #
# ftp://ftp.iucr.org/pub/cif_core.dic. The current version number is 2.4.    #
#                                                                            #
# Software is freely available for graphical display of the structure(s) in  #
# this CIF.  For information consult the CIF home page http://www.iucr.org/  #
# cif/home.html                                                              #
#                                                                            #
# This file may be used for bona fide research purposes within the           #
# scientific community so long as proper attribution is given to the journal # 
# article from which it was obtained.                                        #
#                                                                            #
##############################################################################
                                             
data_I
_audit_creation_method     SHELXL-97
_chemical_name_systematic
;
Diaquadichloridobis[quinazolin-4(1<i>H</i>)-one-\k<i>N</i>^3^]copper(II)
;
_chemical_name_common     ?
_chemical_formula_moiety     'C16 H16 Cl2 Cu N4 O4'
_chemical_formula_sum     'C16 H16 Cl2 Cu N4 O4'
_chemical_formula_iupac     '[Cu Cl2 (C8 H6 N2 O)2 (H2 O)2]'
_chemical_formula_weight     462.77
_chemical_melting_point     ?
_symmetry_cell_setting     monoclinic
_symmetry_space_group_name_H-M     'P 21/c'
_symmetry_space_group_name_Hall     '-P 2ybc'
loop_
    _symmetry_equiv_pos_as_xyz
    'x, y, z'
    '-x, y+1/2, -z+1/2'
    '-x, -y, -z'
    'x, -y-1/2, z-1/2'
_cell_length_a     6.7438(3)
_cell_length_b     18.5328(8)
_cell_length_c     6.7831(3)
_cell_angle_alpha     90.00
_cell_angle_beta     90.735(3)
_cell_angle_gamma     90.00
_cell_volume     847.69(6)
_cell_formula_units_Z     2
_cell_measurement_reflns_used     4533
_cell_measurement_theta_min     4.7692
_cell_measurement_theta_max     75.2872
_cell_measurement_temperature     293(2)
_cell_special_details     ?
_exptl_crystal_description     prism
_exptl_crystal_colour     light-blue
_exptl_crystal_size_max     0.55
_exptl_crystal_size_mid     0.35
_exptl_crystal_size_min     0.20
_exptl_crystal_density_diffrn     1.813
_exptl_crystal_density_meas     ?
_exptl_crystal_density_method     'not measured'
_exptl_crystal_F_000     470
_exptl_absorpt_coefficient_mu     5.027
_exptl_absorpt_correction_type     multi-scan
_exptl_absorpt_process_details     '(CrysAlis PRO; Oxford Diffraction, 2007)'
_exptl_absorpt_correction_T_min     0.36556
_exptl_absorpt_correction_T_max     1.00000
_exptl_special_details
;
;
_diffrn_ambient_temperature     293(2)
_diffrn_radiation_type     CuK\a
_diffrn_radiation_wavelength     1.54180
_diffrn_radiation_source     'Enhance (Cu) X-ray Source'
_diffrn_radiation_monochromator     graphite
_diffrn_measurement_device_type     'Oxford Diffraction Xcalibur Ruby'
_diffrn_measurement_method     \w
_diffrn_detector_area_resol_mean     10.2576
_diffrn_reflns_number     5548
_diffrn_reflns_av_R_equivalents     0.0396
_diffrn_reflns_av_sigmaI/netI     0.0265
_diffrn_reflns_theta_min     4.77
_diffrn_reflns_theta_max     77.14
_diffrn_reflns_theta_full     77.14
_diffrn_measured_fraction_theta_max     0.960
_diffrn_measured_fraction_theta_full     0.960
_diffrn_reflns_limit_h_min     -5
_diffrn_reflns_limit_h_max     8
_diffrn_reflns_limit_k_min     -23
_diffrn_reflns_limit_k_max     22
_diffrn_reflns_limit_l_min     -8
_diffrn_reflns_limit_l_max     8
_diffrn_standards_number     ?
_diffrn_standards_interval_count     ?
_diffrn_standards_interval_time     ?
_diffrn_standards_decay_%     ?
_refine_special_details
;
Refinement of <i>F</i>^2^ against ALL reflections. The weighted <i>R</i>-factor
<i>wR</i> and goodness of fit <i>S</i> are based on <i>F</i>^2^, conventional
<i>R</i>-factors <i>R</i> are based on <i>F</i>, with <i>F</i> set to zero for
negative <i>F</i>^2^. The threshold expression of <i>F</i>^2^ >
\s(<i>F</i>^2^) is used only for calculating <i>R</i>-factors(gt) <i>etc</i>.
and is not relevant to the choice of reflections for refinement.
<i>R</i>-factors based on <i>F</i>^2^ are statistically about twice as large
as those based on <i>F</i>, and <i>R</i>- factors based on ALL data will be
even larger.
;
_reflns_number_total     1725
_reflns_number_gt     1639
_reflns_threshold_expression     I>2sigma(I)
_refine_ls_structure_factor_coef     Fsqd
_refine_ls_matrix_type     full
_refine_ls_R_factor_all     0.0338
_refine_ls_R_factor_gt     0.0320
_refine_ls_wR_factor_gt     0.0875
_refine_ls_wR_factor_ref     0.0886
_refine_ls_goodness_of_fit_ref     1.104
_refine_ls_restrained_S_all     1.103
_refine_ls_number_reflns     1725
_refine_ls_number_parameters     137
_refine_ls_number_restraints     3
_refine_ls_hydrogen_treatment     mixed
_refine_ls_weighting_scheme     calc
_refine_ls_weighting_details
         'calc w=1/[\s^2^(Fo^2^)+(0.0535P)^2^+0.3464P] where P=(Fo^2^+2Fc^2^)/3'
_atom_sites_solution_hydrogens     geom
_atom_sites_solution_primary     direct
_atom_sites_solution_secondary     difmap
_refine_ls_shift/su_max     0.000
_refine_ls_shift/su_mean     0.000
_refine_diff_density_max     0.373
_refine_diff_density_min     -0.456
_refine_ls_extinction_method     'SHELXL97 (Sheldrick, 2008)'
_refine_ls_extinction_coef     0.0067(7)
_refine_ls_extinction_expression
                                  'Fc^*^=kFc[1+0.001xFc^2^\l^3^/sin(2\q)]^-1/4^'
loop_
    _atom_type_symbol
    _atom_type_description
    _atom_type_scat_dispersion_real
    _atom_type_scat_dispersion_imag
    _atom_type_scat_source
    'C' 'C' 0.0181 0.0091
                         'International Tables Vol C Tables 4.2.6.8 and 6.1.1.4'
    'H' 'H' 0.0000 0.0000
                         'International Tables Vol C Tables 4.2.6.8 and 6.1.1.4'
    'N' 'N' 0.0311 0.0180
                         'International Tables Vol C Tables 4.2.6.8 and 6.1.1.4'
    'O' 'O' 0.0492 0.0322
                         'International Tables Vol C Tables 4.2.6.8 and 6.1.1.4'
    'Cl' 'Cl' 0.3639 0.7018
                         'International Tables Vol C Tables 4.2.6.8 and 6.1.1.4'
    'Cu' 'Cu' -1.9646 0.5888
                         'International Tables Vol C Tables 4.2.6.8 and 6.1.1.4'
_computing_data_collection     'CrysAlis PRO (Oxford Diffraction, 2007)'
_computing_cell_refinement     'CrysAlis PRO (Oxford Diffraction, 2007)'
_computing_data_reduction     'CrysAlis PRO (Oxford Diffraction, 2007)'
_computing_structure_solution     'SHELXS97 (Sheldrick, 2008)'
_computing_structure_refinement     'SHELXL97 (Sheldrick, 2008)'
_computing_molecular_graphics     'XP (Bruker, 1998)'
_computing_publication_material     'publCIF (Westrip, 2010)'
loop_
    _atom_site_type_symbol
    _atom_site_label
    _atom_site_fract_x
    _atom_site_fract_y
    _atom_site_fract_z
    _atom_site_U_iso_or_equiv
    _atom_site_adp_type
    _atom_site_calc_flag
    _atom_site_refinement_flags
    _atom_site_occupancy
    _atom_site_disorder_assembly
    _atom_site_disorder_group
    Cu Cu1 0.0000 0.5000 0.5000 0.02135(17) Uani d S 1 . .
    Cl Cl1 0.20934(7) 0.45671(2) 0.74764(6) 0.02750(17) Uani d . 1 . .
    O O1 -0.12427(19) 0.66628(7) 0.5870(2) 0.0280(3) Uani d . 1 . .
    N N1 0.4508(2) 0.65113(9) 0.4461(2) 0.0227(3) Uani d D 1 . .
    C C2 0.3358(3) 0.59405(10) 0.4636(3) 0.0229(4) Uani d . 1 . .
    H H2A 0.3936 0.5490 0.4458 0.028 Uiso calc R 1 . .
    N N3 0.1427(2) 0.59595(8) 0.5049(2) 0.0209(3) Uani d . 1 . .
    C C4 0.0522(3) 0.66252(9) 0.5382(3) 0.0198(4) Uani d . 1 . .
    C C4A 0.1738(3) 0.72721(10) 0.5123(2) 0.0196(4) Uani d . 1 . .
    C C5 0.0922(3) 0.79617(10) 0.5345(3) 0.0239(4) Uani d . 1 . .
    H H5A -0.0399 0.8014 0.5693 0.029 Uiso calc R 1 . .
    C C6 0.2088(3) 0.85635(11) 0.5046(3) 0.0288(4) Uani d . 1 . .
    H H6A 0.1540 0.9022 0.5167 0.035 Uiso calc R 1 . .
    C C7 0.4101(3) 0.84875(11) 0.4560(3) 0.0311(4) Uani d . 1 . .
    H H7A 0.4871 0.8897 0.4363 0.037 Uiso calc R 1 . .
    C C8 0.4945(3) 0.78128(11) 0.4373(3) 0.0276(4) Uani d . 1 . .
    H H8A 0.6278 0.7764 0.4064 0.033 Uiso calc R 1 . .
    C C8A 0.3762(3) 0.72057(10) 0.4656(2) 0.0205(4) Uani d . 1 . .
    O O1W 0.2398(3) 0.46004(9) 0.2416(2) 0.0356(4) Uani d D 1 . .
    H H1W 0.218(5) 0.4172(11) 0.274(5) 0.057(10) Uiso d D 1 . .
    H H1 0.570(3) 0.6432(17) 0.417(5) 0.054(9) Uiso d D 1 . .
    H H2W 0.219(6) 0.462(2) 0.118(3) 0.065(10) Uiso d D 1 . .
loop_
    _atom_site_aniso_label
    _atom_site_aniso_U_11
    _atom_site_aniso_U_22
    _atom_site_aniso_U_33
    _atom_site_aniso_U_12
    _atom_site_aniso_U_13
    _atom_site_aniso_U_23
    Cu1 0.0191(2) 0.0140(2) 0.0308(3) -0.00062(12) -0.00334(16) 0.00158(13)
    Cl1 0.0262(3) 0.0276(3) 0.0286(3) 0.00254(16) -0.00262(18) 0.00244(16)
    O1 0.0175(6) 0.0225(7) 0.0441(8) 0.0005(5) 0.0050(5) -0.0008(6)
    N1 0.0149(7) 0.0243(8) 0.0290(8) 0.0010(6) 0.0006(6) 0.0016(6)
    C2 0.0209(8) 0.0190(8) 0.0289(9) 0.0025(7) -0.0013(7) 0.0001(7)
    N3 0.0189(7) 0.0161(7) 0.0278(7) 0.0015(5) -0.0009(6) 0.0013(6)
    C4 0.0198(8) 0.0170(8) 0.0224(8) -0.0001(6) -0.0017(6) -0.0003(6)
    C4A 0.0196(8) 0.0200(8) 0.0191(7) -0.0005(6) -0.0020(6) -0.0002(6)
    C5 0.0256(9) 0.0208(9) 0.0253(9) 0.0006(7) -0.0017(7) -0.0013(7)
    C6 0.0395(11) 0.0180(9) 0.0287(9) -0.0010(8) -0.0041(8) -0.0005(7)
    C7 0.0387(11) 0.0230(10) 0.0315(10) -0.0141(8) -0.0021(8) 0.0013(7)
    C8 0.0242(9) 0.0306(10) 0.0280(9) -0.0088(8) -0.0003(7) 0.0016(8)
    C8A 0.0205(8) 0.0218(9) 0.0192(7) -0.0024(7) -0.0027(6) 0.0006(6)
    O1W 0.0416(9) 0.0273(8) 0.0380(9) 0.0003(6) 0.0032(7) -0.0016(6)
_geom_special_details
;
All e.s.d.'s (except the e.s.d. in the dihedral angle between two l.s. planes)
are estimated using the full covariance matrix. The cell e.s.d.'s are taken
into account individually in the estimation of e.s.d.'s in distances, angles
and torsion angles; correlations between e.s.d.'s in cell parameters are only
used when they are defined by crystal symmetry. An approximate (isotropic)
treatment of cell e.s.d.'s is used for estimating e.s.d.'s involving l.s.
planes.
;
loop_
    _geom_bond_atom_site_label_1
    _geom_bond_atom_site_label_2
    _geom_bond_site_symmetry_2
    _geom_bond_distance
    _geom_bond_publ_flag
    Cu1 N3 . 2.0221(15) ?
    Cu1 N3 3_566 2.0221(15) ?
    Cu1 Cl1 . 2.3232(4) ?
    Cu1 Cl1 3_566 2.3232(4) ?
    O1 C4 . 1.241(2) ?
    N1 C2 . 1.318(2) ?
    N1 C8A . 1.389(2) ?
    N1 H1 . 0.841(18) ?
    C2 N3 . 1.336(2) ?
    C2 H2A . 0.9300 ?
    N3 C4 . 1.396(2) ?
    C4 C4A . 1.464(2) ?
    C4A C5 . 1.400(3) ?
    C4A C8A . 1.410(3) ?
    C5 C6 . 1.381(3) ?
    C5 H5A . 0.9300 ?
    C6 C7 . 1.409(3) ?
    C6 H6A . 0.9300 ?
    C7 C8 . 1.380(3) ?
    C7 H7A . 0.9300 ?
    C8 C8A . 1.394(3) ?
    C8 H8A . 0.9300 ?
    O1W H1W . 0.837(18) ?
    O1W H2W . 0.848(19) ?
loop_
    _geom_angle_atom_site_label_1
    _geom_angle_atom_site_label_2
    _geom_angle_atom_site_label_3
    _geom_angle_site_symmetry_1
    _geom_angle_site_symmetry_3
    _geom_angle
    _geom_angle_publ_flag
    N3 Cu1 N3 . 3_566 180.0 ?
    N3 Cu1 Cl1 . . 90.40(4) ?
    N3 Cu1 Cl1 3_566 . 89.60(4) ?
    N3 Cu1 Cl1 . 3_566 89.60(4) ?
    N3 Cu1 Cl1 3_566 3_566 90.40(4) ?
    Cl1 Cu1 Cl1 . 3_566 180.0 ?
    C2 N1 C8A . . 121.43(15) ?
    C2 N1 H1 . . 116(2) ?
    C8A N1 H1 . . 122(2) ?
    N1 C2 N3 . . 125.02(16) ?
    N1 C2 H2A . . 117.5 ?
    N3 C2 H2A . . 117.5 ?
    C2 N3 C4 . . 119.11(15) ?
    C2 N3 Cu1 . . 116.00(12) ?
    C4 N3 Cu1 . . 124.80(12) ?
    O1 C4 N3 . . 121.02(16) ?
    O1 C4 C4A . . 121.77(16) ?
    N3 C4 C4A . . 117.21(15) ?
    C5 C4A C8A . . 119.11(16) ?
    C5 C4A C4 . . 120.84(16) ?
    C8A C4A C4 . . 120.04(16) ?
    C6 C5 C4A . . 119.75(18) ?
    C6 C5 H5A . . 120.1 ?
    C4A C5 H5A . . 120.1 ?
    C5 C6 C7 . . 120.38(19) ?
    C5 C6 H6A . . 119.8 ?
    C7 C6 H6A . . 119.8 ?
    C8 C7 C6 . . 120.79(17) ?
    C8 C7 H7A . . 119.6 ?
    C6 C7 H7A . . 119.6 ?
    C7 C8 C8A . . 118.77(18) ?
    C7 C8 H8A . . 120.6 ?
    C8A C8 H8A . . 120.6 ?
    N1 C8A C8 . . 121.77(17) ?
    N1 C8A C4A . . 117.05(15) ?
    C8 C8A C4A . . 121.17(17) ?
    H1W O1W H2W . . 106(3) ?
loop_
    _geom_hbond_atom_site_label_D
    _geom_hbond_atom_site_label_H
    _geom_hbond_atom_site_label_A
    _geom_hbond_site_symmetry_A
    _geom_hbond_distance_DH
    _geom_hbond_distance_HA
    _geom_hbond_distance_DA
    _geom_hbond_angle_DHA
    _geom_hbond_publ_flag
    O1W H1W O1 3_566 0.84(2) 1.92(3) 2.732(2) 162(3) y
    O1W H2W Cl1 1_554 0.85(2) 2.51(2) 3.355(2) 171(4) y
    N1 H1 O1 1_655 0.84(2) 2.39(3) 3.022(2) 133(3) y
    N1 H1 Cl1 3_666 0.84(2) 2.63(3) 3.324(2) 140(3) y
    C2 H2A O1W 1_555 0.9300 2.3800 2.972(3) 121.00 y
    C7 H7A O1W 2_655 0.9300 2.5700 3.421(3) 152.00 y
data_global
_journal_date_recd_electronic     2010-11-16
_journal_date_accepted     2010-11-23
_journal_name_full     'Acta Crystallographica, Section E'
_journal_year     2010
_journal_volume     66
_journal_issue     12
_journal_page_first     m1680
_journal_page_last     m1680
_journal_paper_category     QM
_journal_coeditor_code     NK2075
_publ_contact_author_name     ' Kambarali Turgunov'
_publ_contact_author_address
;  S.Yunusov Institute of the Chemistry of Plant Substances
   Academy of Sciences of Uzbekistan
   Mirzo Ulugbek Str., 77,
   Tashkent 100170, Uzbekistan
;
_publ_contact_author_email     'kk_turgunov@rambler.ru'
_publ_contact_author_fax     '+998 71 262-65-70'
_publ_contact_author_phone     '+998 71 262-78-97'
_publ_section_title
;
Diaquadichloridobis[quinazolin-4(1<i>H</i>)-one-\k<i>N</i>^3^]copper(II)
;
loop_
    _publ_author_name
    _publ_author_address
    'Kambarali Turgunov'
;  S.Yunusov Institute of the Chemistry of Plant Substances
   Academy of Sciences of Uzbekistan
   Mirzo Ulugbek Str. 77,
   Tashkent 100170, Uzbekistan
;
    'Shirin Shomurotova'
;
   Tashkent State Pedagogical University Named After Nizami
   Yusuf Khos Khojib Str. 103,
   Tashkent 100100, Uzbekistan
;
    'Nasir Mukhamedov'
;  S.Yunusov Institute of the Chemistry of Plant Substances
   Academy of Sciences of Uzbekistan
   Mirzo Ulugbek Str. 77,
   Tashkent 100170, Uzbekistan
;
    'Bakhodir Tashkhodjaev'
;  S.Yunusov Institute of the Chemistry of Plant Substances
   Academy of Sciences of Uzbekistan
   Mirzo Ulugbek Str. 77,
   Tashkent 100170, Uzbekistan
;
_publ_section_synopsis     .
