# Supplementary material for: Diaqua­dichloridobis[quinazolin-4(1H)-one-κN 3]copper(II)
Source: Acta Crystallogr Sect E Struct Rep Online. 2010 Nov 27;66(Pt 12):m1680. doi: 10.1107/S1600536810048890 (PMC3011606; doi:10.1107/S1600536810048890)
Supplement: Supplementary file 2 [file e-66-m1680-Isup2.hkl]

# 
# h,k,l, Fc-squared, Fo-squared, sigma(Fo-squared) and status flag 
# 
data_I
_shelx_title '  in P2(1)/c' 
_shelx_refln_list_code          4 
_shelx_F_calc_maximum      147.32 
_exptl_crystal_F_000       470.00 
_reflns_d_resolution_high  0.7907 
 
loop_ 
 _symmetry_equiv_pos_as_xyz 
 'x, y, z' 
 '-x, y+1/2, -z+1/2' 
 '-x, -y, -z' 
 'x, -y-1/2, z-1/2' 
 
_cell_length_a     6.7438 
_cell_length_b    18.5328 
_cell_length_c     6.7831 
_cell_angle_alpha  90.000 
_cell_angle_beta   90.735 
_cell_angle_gamma  90.000 
 
_shelx_F_squared_multiplier     1.000 
 
loop_ 
 _refln_index_h 
 _refln_index_k 
 _refln_index_l 
 _refln_F_squared_calc 
 _refln_F_squared_meas 
 _refln_F_squared_sigma 
 _refln_observed_status 
   1   0   0     4226.01     4161.01     25.46 o 
   2   0   0        2.60        3.05      1.19 o 
   3   0   0     1545.87     1831.16     88.09 o 
   4   0   0      729.85      606.62     30.96 o 
   5   0   0     2434.04     2584.64     80.64 o 
   6   0   0      395.27      364.91      8.64 o 
   7   0   0       31.75       27.67      3.22 o 
   8   0   0       84.41       94.42      4.24 o 
   1   1   0     3404.85     3292.02     31.58 o 
   2   1   0      399.04      413.66      7.56 o 
   3   1   0     1921.61     2062.74     39.32 o 
   4   1   0       44.82       68.02      3.23 o 
   5   1   0        5.79        4.73      1.53 o 
   6   1   0       16.75       10.83      1.58 o 
   7   1   0      101.13       88.39      4.56 o 
   8   1   0        3.44        6.23      1.53 o 
   0   2   0      781.64      797.38     27.09 o 
   1   2   0     4628.19     4438.65     61.78 o 
   2   2   0     2112.12     2116.04     33.58 o 
   3   2   0      944.72     1023.86     36.53 o 
   4   2   0     4194.08     3987.31    144.71 o 
   5   2   0     2575.34     2926.54     76.80 o 
   6   2   0      222.48      242.50      8.49 o 
   7   2   0       31.00       21.06      2.02 o 
   8   2   0       34.58       41.87      2.12 o 
   1   3   0     2160.49     2130.23     31.32 o 
   2   3   0      750.07      730.71     22.41 o 
   3   3   0     1197.17     1110.55     16.02 o 
   4   3   0      524.55      560.76     43.09 o 
   5   3   0      225.05      248.20      3.69 o 
   6   3   0      592.21      600.16     23.13 o 
   7   3   0       15.00       16.21      1.86 o 
   8   3   0       82.39       87.23      4.28 o 
   0   4   0      978.91      997.93     15.37 o 
   1   4   0     2376.41     2200.10     60.75 o 
   2   4   0      103.29       99.80      5.43 o 
   3   4   0      984.33      946.90     30.15 o 
   4   4   0     2703.37     2503.94    117.19 o 
   5   4   0     1348.84     1466.39     13.20 o 
   6   4   0      399.17      410.95      4.51 o 
   7   4   0        8.14        5.40      1.42 o 
   8   4   0      203.29      235.13     16.61 o 
   1   5   0     5075.56     5025.54     49.68 o 
   2   5   0        1.75        7.12      0.41 o 
   3   5   0     1473.45     1386.99     38.14 o 
   4   5   0     1396.40     1308.41     48.29 o 
   5   5   0     1946.76     2059.49      9.26 o 
   6   5   0      814.24      833.28      8.92 o 
   7   5   0       72.80       78.71      2.90 o 
   8   5   0      197.07      233.24     17.01 o 
   0   6   0     4163.88     3989.78     80.08 o 
   1   6   0     2960.53     2904.46     67.12 o 
   2   6   0     4910.01     4953.75    182.71 o 
   3   6   0      867.08      794.22     29.13 o 
   4   6   0     1098.85     1053.38     19.36 o 
   5   6   0      447.09      487.80      6.75 o 
   6   6   0       11.13       10.69      1.35 o 
   7   6   0      329.99      352.69      9.75 o 
   1   7   0     8903.51     9163.62    334.63 o 
   2   7   0     1827.82     1901.71     59.62 o 
   3   7   0     1392.76     1355.21     39.64 o 
   4   7   0      828.91      817.81     11.31 o 
   5   7   0      233.66      264.88      3.57 o 
   6   7   0      145.91      158.04      8.26 o 
   7   7   0        1.95        2.52      1.37 o 
   0   8   0       43.73       41.42      3.23 o 
   1   8   0      116.30       83.12      2.20 o 
   2   8   0     2607.86     2294.53     59.85 o 
   3   8   0     1596.94     1486.09     33.58 o 
   4   8   0      433.61      427.53      5.90 o 
   5   8   0      381.08      375.88      9.18 o 
   6   8   0      554.42      567.66     23.13 o 
   7   8   0      480.12      504.94     12.63 o 
   1   9   0     1437.46     1531.64     41.24 o 
   2   9   0      577.83      595.98      8.65 o 
   3   9   0      352.86      328.98     13.54 o 
   4   9   0        7.42       10.04      1.37 o 
   5   9   0       30.17       33.43      1.81 o 
   6   9   0       37.81       39.31      2.32 o 
   7   9   0       12.80       13.04      1.65 o 
   0  10   0      390.14      422.80      6.13 o 
   1  10   0     1400.29     1477.10     63.93 o 
   2  10   0     3425.35     2982.45     54.24 o 
   3  10   0     2923.21     2757.53     55.57 o 
   4  10   0       16.67       22.42      2.22 o 
   5  10   0      201.44      203.07      6.96 o 
   6  10   0      854.12      845.32     25.10 o 
   7  10   0      476.49      504.46     12.86 o 
   1  11   0        3.72       11.32      4.88 o 
   2  11   0      295.80      286.10     12.18 o 
   3  11   0       90.70      105.85      7.13 o 
   4  11   0      116.48      125.03      3.61 o 
   5  11   0      510.62      474.51     10.39 o 
   6  11   0      127.61      114.96      2.93 o 
   7  11   0       76.06       82.66      2.67 o 
   0  12   0       31.45       52.19      2.51 o 
   1  12   0     1186.62     1196.34     90.99 o 
   2  12   0     3760.00     3520.99     97.22 o 
   3  12   0     1672.59     1773.45     33.95 o 
   4  12   0       30.62       28.60      3.17 o 
   5  12   0       26.34       23.95      1.58 o 
   6  12   0      382.35      384.15     16.53 o 
   7  12   0     1131.39     1288.66     74.07 o 
   1  13   0       20.43       27.00      5.73 o 
   2  13   0        2.50        4.51      1.81 o 
   3  13   0      161.35      158.51      4.84 o 
   4  13   0        1.34       -0.50      1.44 o 
   5  13   0        1.36        1.78      1.32 o 
   6  13   0       31.21       27.16      3.59 o 
   7  13   0      100.38      112.30      3.26 o 
   0  14   0      325.12      329.67      7.61 o 
   1  14   0        4.70        6.44      1.59 o 
   2  14   0     2984.77     3190.51     53.43 o 
   3  14   0      816.12      857.71     21.07 o 
   4  14   0      106.45      115.04      2.59 o 
   5  14   0       90.04       85.28      4.69 o 
   6  14   0      158.12      169.78      7.56 o 
   1  15   0     2062.48     2100.05     20.63 o 
   2  15   0       16.38       15.66      1.62 o 
   3  15   0        2.98       12.79      4.59 o 
   4  15   0      524.76      463.86      4.96 o 
   5  15   0       42.14       38.43      1.60 o 
   6  15   0      162.99      197.23      8.71 o 
   0  16   0     1498.95     1447.43     17.20 o 
   1  16   0      682.16      685.16     16.11 o 
   2  16   0      590.19      659.37     11.90 o 
   3  16   0     1002.87      918.29     23.39 o 
   4  16   0      399.95      350.35      9.05 o 
   5  16   0       72.95       77.65      2.81 o 
   6  16   0       63.68       53.66      1.74 o 
   1  17   0      229.22      201.50      3.98 o 
   2  17   0      293.96      300.14      4.88 o 
   3  17   0      673.70      612.23     59.59 o 
   4  17   0      151.17      156.27      2.78 o 
   5  17   0       38.26       45.02      2.02 o 
   0  18   0     1110.85      999.89     10.64 o 
   1  18   0      445.21      441.92     22.95 o 
   2  18   0      553.12      521.45     20.25 o 
   3  18   0       83.32       86.46      3.58 o 
   4  18   0       94.08       98.11      4.21 o 
   5  18   0      137.36      150.72      4.40 o 
   1  19   0       50.67       52.18      2.05 o 
   2  19   0        7.28        9.09      1.16 o 
   3  19   0      405.83      382.08     11.16 o 
   4  19   0       76.81       72.33      2.52 o 
   0  20   0     1451.15     1416.96     12.17 o 
   1  20   0      295.71      289.59      5.99 o 
   2  20   0       40.53       45.80      1.43 o 
   3  20   0       41.42       46.35      2.15 o 
   4  20   0      191.81      200.90      3.32 o 
   1  21   0      125.74      126.16      2.86 o 
   2  21   0       13.16       15.99      1.01 o 
   3  21   0        0.74        1.90      1.24 o 
   0  22   0      990.38      972.81     10.18 o 
   1  22   0      132.45      120.57      3.58 o 
   2  22   0      135.93      154.65      7.81 o 
   1  23   0      218.27      247.67      4.67 o 
  -8   1   1        8.01       13.26      1.58 o 
  -7   1   1      740.33      698.26      8.79 o 
  -6   1   1     2304.99     2147.92     14.25 o 
  -5   1   1      320.02      340.23      3.89 o 
  -4   1   1      101.59      122.52      4.67 o 
  -3   1   1      515.62      455.17      6.01 o 
  -2   1   1     4452.47     4205.55     38.46 o 
  -1   1   1     5437.36     5701.97     37.51 o 
   0   1   1     8909.04     8868.77    101.59 o 
   1   1   1     1779.25     1667.07     46.02 o 
   2   1   1     1015.75      925.14     19.17 o 
   3   1   1     2598.30     2739.00     60.68 o 
   4   1   1     1286.11     1154.59     95.34 o 
   5   1   1      201.26      205.58      4.14 o 
   6   1   1       32.16       27.60      2.05 o 
   7   1   1      185.25      181.64      4.91 o 
   8   1   1      389.75      418.48      5.82 o 
  -8   2   1       30.72       32.65      1.94 o 
  -7   2   1       40.88       31.89      2.36 o 
  -6   2   1        5.72        7.66      1.35 o 
  -5   2   1      175.20      193.56      3.93 o 
  -4   2   1      205.09      226.93     17.51 o 
  -3   2   1       11.00       20.55      1.18 o 
  -2   2   1      905.17      930.24     23.10 o 
  -1   2   1        8.16       18.61      3.65 o 
   0   2   1       34.44       44.04      0.43 o 
   1   2   1      152.98      144.62      2.52 o 
   2   2   1       56.53       53.20      2.45 o 
   3   2   1      211.92      225.41     11.14 o 
   4   2   1        0.42        3.71      1.60 o 
   5   2   1      223.50      251.66     12.15 o 
   6   2   1        9.10       11.78      2.48 o 
   7   2   1      587.33      544.79     18.50 o 
   8   2   1       87.17       90.77      5.77 o 
  -8   3   1        4.93        2.27      1.68 o 
  -7   3   1       80.05       88.69      4.36 o 
  -6   3   1      407.43      448.21     13.41 o 
  -5   3   1      598.94      618.62      6.91 o 
  -4   3   1      649.79      588.20     56.17 o 
  -3   3   1     1512.81     1478.97     62.89 o 
  -2   3   1     3006.17     2932.39     30.60 o 
  -1   3   1     3109.72     3077.35      5.98 o 
   0   3   1      405.41      383.55      8.07 o 
   1   3   1        1.41        9.88      1.11 o 
   2   3   1       80.64       86.72      9.40 o 
   3   3   1     1620.34     1544.62     33.79 o 
   4   3   1     3701.80     3785.14     91.28 o 
   5   3   1     1115.11     1277.33     13.95 o 
   6   3   1       72.96       87.38      5.20 o 
   7   3   1       24.28       27.53      2.00 o 
   8   3   1      492.40      514.76     16.68 o 
  -8   4   1       84.02       88.26      5.84 o 
  -7   4   1      457.31      464.66     25.82 o 
  -6   4   1       55.78       54.84      1.56 o 
  -5   4   1        2.67        3.40      1.24 o 
  -4   4   1        7.49        6.79      1.34 o 
  -3   4   1      261.77      248.12      9.21 o 
  -2   4   1       87.97      103.68      1.56 o 
  -1   4   1     2069.12     2220.35     34.34 o 
   0   4   1     1517.50     1693.79     13.66 o 
   1   4   1      284.98      282.68      8.51 o 
   2   4   1     1570.61     1739.87     35.49 o 
   3   4   1      979.39      963.94     20.79 o 
   4   4   1        6.19        5.58      1.25 o 
   5   4   1      860.35      984.89      7.18 o 
   6   4   1      362.74      375.90     10.57 o 
   7   4   1       12.33       15.96      1.45 o 
   8   4   1        0.82       -1.61      1.61 o 
  -8   5   1       45.70       46.76      5.67 o 
  -7   5   1      390.10      410.52     18.69 o 
  -6   5   1      337.13      329.02      5.28 o 
  -5   5   1     1710.48     1756.61      8.01 o 
  -4   5   1      594.16      567.20     27.36 o 
  -3   5   1      857.23      865.32     51.82 o 
  -2   5   1      869.08      801.79      7.32 o 
  -1   5   1     2079.99     2011.56     63.38 o 
   0   5   1      521.20      502.37      5.33 o 
   1   5   1     2074.83     2133.66     48.71 o 
   2   5   1     1142.57     1065.62     23.12 o 
   3   5   1     1965.91     1918.52     79.50 o 
   4   5   1     1099.15     1084.73     38.95 o 
   5   5   1     1466.53     1604.67     11.91 o 
   6   5   1       65.84       62.47      1.88 o 
   7   5   1       96.56      103.41      2.28 o 
   8   5   1      138.36      154.46     14.08 o 
  -7   6   1      263.07      267.60      7.06 o 
  -6   6   1      250.11      250.75      6.11 o 
  -5   6   1      229.62      236.84      2.98 o 
  -4   6   1      191.48      177.33      4.37 o 
  -3   6   1      724.53      730.05     41.07 o 
  -2   6   1     1158.40     1160.62     14.87 o 
  -1   6   1     1211.98     1180.74     75.63 o 
   0   6   1      538.44      574.47     11.52 o 
   1   6   1        6.36        7.60      1.08 o 
   2   6   1       29.70       29.31      1.49 o 
   3   6   1       21.54       17.04      0.88 o 
   4   6   1      182.23      182.22      3.38 o 
   5   6   1      863.94      857.53     10.79 o 
   6   6   1      230.41      236.90      7.30 o 
   7   6   1      127.63      136.42      3.11 o 
  -7   7   1       71.36       70.89      3.33 o 
  -6   7   1       93.59       87.40      1.83 o 
  -5   7   1       31.22       34.87      1.71 o 
  -4   7   1     2799.83     2731.86    123.85 o 
  -3   7   1      762.66      691.05     26.99 o 
  -2   7   1     4506.75     4642.57     59.00 o 
  -1   7   1     1528.22     1472.09     42.01 o 
   0   7   1     1305.34     1279.31     52.34 o 
   1   7   1     2861.67     3017.55    118.23 o 
   2   7   1     8699.26     8844.04    136.12 o 
   3   7   1      303.02      246.83      8.23 o 
   4   7   1      903.16      890.27     17.27 o 
   5   7   1       10.28       11.05      1.44 o 
   6   7   1      110.36      111.61      3.32 o 
   7   7   1      278.71      293.55      6.72 o 
  -7   8   1       35.30       32.64      2.08 o 
  -6   8   1        4.55        7.45      1.28 o 
  -5   8   1     2428.41     2331.49     22.41 o 
  -4   8   1      737.83      769.72     16.22 o 
  -3   8   1      473.13      403.41      4.61 o 
  -2   8   1      145.53      136.84      2.18 o 
  -1   8   1     2960.15     3430.57    119.08 o 
   0   8   1       75.61       75.08      1.44 o 
   1   8   1     1590.67     1995.68     99.89 o 
   2   8   1       35.09       35.04      1.47 o 
   3   8   1      446.22      487.87     16.27 o 
   4   8   1        4.80        9.85      1.49 o 
   5   8   1      290.20      302.02     13.79 o 
   6   8   1       73.66       71.82      3.49 o 
   7   8   1      275.41      270.83      4.93 o 
  -7   9   1       95.48       83.85     44.47 o 
  -6   9   1       14.01       18.64      1.40 o 
  -5   9   1     1382.63     1300.09     34.00 o 
  -4   9   1      499.24      513.47      8.54 o 
  -3   9   1     2295.06     2227.28     17.33 o 
  -2   9   1        2.57       23.92      1.43 o 
  -1   9   1      136.93      122.15      5.31 o 
   0   9   1      829.27      887.76     29.88 o 
   1   9   1     1610.81     1561.29     24.35 o 
   2   9   1       16.19        7.21      2.01 o 
   3   9   1      728.53      704.15     26.74 o 
   4   9   1        0.22        4.22      1.44 o 
   5   9   1     1812.15     1760.67     35.38 o 
   6   9   1     1774.74     1687.58     13.23 o 
   7   9   1      414.95      435.65      6.00 o 
  -7  10   1       61.47       53.94     26.82 o 
  -6  10   1       11.85       12.81      1.51 o 
  -5  10   1       34.23       34.68      1.51 o 
  -4  10   1      241.54      236.16      5.35 o 
  -3  10   1        7.35        8.47      2.57 o 
  -2  10   1       11.74       15.18      1.15 o 
  -1  10   1      505.35      602.66     17.78 o 
   0  10   1      129.18      136.10      7.70 o 
   1  10   1        0.17        3.30      1.52 o 
   2  10   1       51.01       46.91      4.80 o 
   3  10   1      103.30      102.20      6.12 o 
   4  10   1       27.25       32.79      2.92 o 
   5  10   1      345.78      336.72      7.41 o 
   6  10   1        0.09       -0.24      1.60 o 
   7  10   1        2.46        1.92      1.58 o 
  -7  11   1       29.46       27.54      9.36 o 
  -6  11   1       33.07       33.36      1.91 o 
  -5  11   1       97.18       90.22      3.05 o 
  -4  11   1     1277.60     1223.51     19.64 o 
  -3  11   1      932.85     1026.88     16.13 o 
  -2  11   1       72.05       78.16     10.58 o 
  -1  11   1      282.77      298.08     12.00 o 
   0  11   1     2772.64     2463.56    213.02 o 
   1  11   1     3451.70     3450.63    110.11 o 
   2  11   1     1668.78     1710.43    140.10 o 
   3  11   1      111.22      116.65      4.42 o 
   4  11   1       13.76       16.20      1.69 o 
   5  11   1       45.00       45.92      3.76 o 
   6  11   1     1063.87     1033.43     13.85 o 
   7  11   1      226.22      251.66      5.73 o 
  -7  12   1       14.17       13.64      1.77 o 
  -6  12   1        1.38        0.31      1.36 o 
  -5  12   1       96.53       94.82      2.44 o 
  -4  12   1        0.62        2.91      1.25 o 
  -3  12   1       20.34       23.39      1.41 o 
  -2  12   1       32.29       36.46      7.02 o 
  -1  12   1       36.47       42.24      2.24 o 
   0  12   1       10.05       10.13      1.30 o 
   1  12   1       38.61       40.17      5.03 o 
   2  12   1        3.10        2.16      2.19 o 
   3  12   1      124.90      136.99      2.93 o 
   4  12   1        7.40        6.81      1.46 o 
   5  12   1        4.50        5.52      1.49 o 
   6  12   1        0.20        3.39      1.46 o 
   7  12   1       13.74       20.26      1.58 o 
  -6  13   1       23.09       33.23      2.69 o 
  -5  13   1      142.72      144.41      2.92 o 
  -4  13   1      699.77      696.57      8.46 o 
  -3  13   1      705.12      684.63     11.59 o 
  -2  13   1      410.58      493.60     12.88 o 
  -1  13   1      492.63      488.65     37.40 o 
   0  13   1     2387.53     2316.79     11.37 o 
   1  13   1     2953.39     2956.14     69.00 o 
   2  13   1     1635.87     1888.39     63.94 o 
   3  13   1      164.95      164.87      3.61 o 
   4  13   1       24.24       15.89      2.00 o 
   5  13   1      139.21      144.97      2.98 o 
   6  13   1      559.47      556.58     13.84 o 
  -6  14   1        8.13       10.81      1.46 o 
  -5  14   1       88.69       82.90      2.39 o 
  -4  14   1        5.87        7.96      1.38 o 
  -3  14   1      412.81      354.32      5.82 o 
  -2  14   1      122.01      122.40      4.57 o 
  -1  14   1       27.60       28.23      2.48 o 
   0  14   1      372.43      368.84     19.34 o 
   1  14   1      702.69      702.34     11.28 o 
   2  14   1       13.03       17.59      1.76 o 
   3  14   1       22.37       33.03      2.05 o 
   4  14   1       22.53       21.48      2.71 o 
   5  14   1       25.08       31.10      1.56 o 
   6  14   1       10.95       12.06      1.24 o 
  -6  15   1        3.12        7.55      1.68 o 
  -5  15   1      188.83      182.18      3.37 o 
  -4  15   1     1588.43     1423.76     25.95 o 
  -3  15   1      945.02      913.17     30.63 o 
  -2  15   1      391.48      392.20      7.93 o 
  -1  15   1        0.14        0.13      1.41 o 
   0  15   1      231.42      221.06      5.29 o 
   1  15   1       51.91       53.32      3.38 o 
   2  15   1      883.02      919.20     18.79 o 
   3  15   1      414.32      427.33     22.08 o 
   4  15   1      669.53      607.39     13.48 o 
   5  15   1      470.57      452.82     12.97 o 
   6  15   1      282.89      284.81     11.56 o 
  -6  16   1      138.55      156.70      4.12 o 
  -5  16   1      243.23      238.17      5.77 o 
  -4  16   1       36.63       35.85      1.34 o 
  -3  16   1       40.34       40.07      1.99 o 
  -2  16   1       63.43       74.33      2.15 o 
  -1  16   1      160.20      170.35      8.80 o 
   0  16   1       73.38       67.38      2.43 o 
   1  16   1      112.43      116.28      2.64 o 
   2  16   1      343.24      328.78      6.95 o 
   3  16   1       99.85       97.76      4.39 o 
   4  16   1       50.78       59.41      1.93 o 
   5  16   1      201.63      189.58      8.29 o 
   6  16   1       48.19       49.39      2.21 o 
  -5  17   1      311.06      305.49     19.00 o 
  -4  17   1      178.31      171.51      3.18 o 
  -3  17   1      104.98      104.28      3.25 o 
  -2  17   1      207.51      207.99      5.50 o 
  -1  17   1      895.94      868.21     36.01 o 
   0  17   1      799.04      732.27      8.61 o 
   1  17   1      746.08      736.94     12.76 o 
   2  17   1      265.38      266.43      4.51 o 
   3  17   1      149.48      173.70      9.06 o 
   4  17   1      148.23      143.45      4.98 o 
   5  17   1      243.96      245.66      8.24 o 
  -5  18   1       45.57       41.64      2.47 o 
  -4  18   1       48.47       44.79      5.75 o 
  -3  18   1       52.54       57.50      4.93 o 
  -2  18   1      171.18      154.16      4.63 o 
  -1  18   1       28.23       26.31      2.11 o 
   0  18   1      198.26      188.08      3.96 o 
   1  18   1        4.13        6.90      1.52 o 
   2  18   1       45.99       47.95      2.18 o 
   3  18   1      140.63      136.72      9.53 o 
   4  18   1        0.44        1.54      1.49 o 
   5  18   1      170.49      193.03      4.76 o 
  -4  19   1       26.76       29.18      1.59 o 
  -3  19   1      118.51      107.00      2.47 o 
  -2  19   1      331.62      322.32     13.92 o 
  -1  19   1      631.79      589.41     25.32 o 
   0  19   1      509.43      507.36     13.39 o 
   1  19   1      213.16      218.37      8.25 o 
   2  19   1      174.37      176.11      3.41 o 
   3  19   1      443.74      402.37     15.26 o 
   4  19   1      237.90      239.77     15.69 o 
  -4  20   1        1.18        2.09      1.82 o 
  -3  20   1       19.22       23.28      3.31 o 
  -2  20   1        0.62        0.43      1.07 o 
  -1  20   1       55.62       49.50      1.95 o 
   0  20   1      129.03      129.29      2.30 o 
   1  20   1        0.12        0.32      1.26 o 
   2  20   1       67.82       69.51      2.34 o 
   3  20   1       98.83       91.99      3.12 o 
   4  20   1        7.37        9.58      1.59 o 
  -3  21   1       21.64       15.51      1.49 o 
  -2  21   1      470.14      482.72     15.57 o 
  -1  21   1      313.26      301.10      3.38 o 
   0  21   1      157.70      164.29      8.32 o 
   1  21   1        8.22       10.78      1.08 o 
   2  21   1       40.53       45.20      1.27 o 
   3  21   1      179.07      167.17      8.51 o 
  -1  22   1        1.24        3.91      1.55 o 
   0  22   1        4.07        3.68      1.19 o 
   1  22   1        0.92        0.91      1.84 o 
   2  22   1        3.25        5.36      1.76 o 
   0  23   1      369.91      386.37     16.38 o 
  -8   0   2      223.13      218.75      5.75 o 
  -7   0   2      862.56      858.50     13.99 o 
  -6   0   2     1553.94     1397.15     40.31 o 
  -5   0   2        9.55        7.73      1.73 o 
  -4   0   2      205.45      220.77      5.93 o 
  -3   0   2      184.53      112.61      2.44 o 
  -2   0   2    16052.32    15332.01    113.62 o 
  -1   0   2      129.06      114.74      1.76 o 
   0   0   2    20418.50    20725.07    337.40 o 
   1   0   2     2021.43     2170.08     11.17 o 
   2   0   2     8982.78     9136.94     15.78 o 
   3   0   2     3163.29     3541.12     16.63 o 
   4   0   2      888.65     1030.15     15.15 o 
   5   0   2       70.99       76.41      4.04 o 
   6   0   2      371.51      361.02      9.10 o 
   7   0   2      726.46      691.79     12.15 o 
   8   0   2      142.52      141.86      4.75 o 
  -8   1   2       24.91       22.01      3.40 o 
  -7   1   2       11.93       11.47      1.88 o 
  -6   1   2      256.83      214.74      5.86 o 
  -5   1   2      124.97      136.36      2.03 o 
  -4   1   2       56.91       64.73      2.47 o 
  -3   1   2      349.81      435.37      6.07 o 
  -2   1   2      398.39      437.85      5.32 o 
  -1   1   2      417.48      453.48      3.15 o 
   0   1   2       81.67       82.72      1.82 o 
   1   1   2    21703.24    22498.11    330.11 o 
   2   1   2        6.22        8.72      0.33 o 
   3   1   2      145.00      208.45     27.83 o 
   4   1   2      951.75     1015.92     10.61 o 
   5   1   2        4.83        7.45      1.61 o 
   6   1   2       96.42       94.22      4.96 o 
   7   1   2      103.65       95.42      3.44 o 
   8   1   2       17.05       18.06      1.53 o 
  -8   2   2      153.53      165.84      3.72 o 
  -7   2   2      936.55      888.40      9.99 o 
  -6   2   2      381.98      375.60     14.18 o 
  -5   2   2        6.12        8.08      1.09 o 
  -4   2   2        3.57       43.75     26.13 o 
  -3   2   2     5304.49     5183.07     25.16 o 
  -2   2   2     5049.75     4818.20     10.50 o 
  -1   2   2     1560.81     1514.66     24.95 o 
   0   2   2     7466.54     8251.97    306.30 o 
   1   2   2      501.81      481.03      5.15 o 
   2   2   2     5399.95     5508.78     14.18 o 
   3   2   2     4463.04     4401.37     68.87 o 
   4   2   2      310.16      344.01      6.21 o 
   5   2   2        1.22        0.15      1.80 o 
   6   2   2      715.08      759.18     39.33 o 
   7   2   2     1434.30     1404.02     24.30 o 
   8   2   2      202.76      213.75      3.89 o 
  -8   3   2      177.92      217.70      9.47 o 
  -7   3   2       29.84       26.67      2.19 o 
  -6   3   2       41.39       48.09      1.90 o 
  -5   3   2       53.51       52.81      1.39 o 
  -4   3   2      519.58      497.69     24.34 o 
  -3   3   2      654.40      615.39      5.49 o 
  -2   3   2       83.22       89.25      1.45 o 
  -1   3   2     4788.88     4693.71     65.90 o 
   0   3   2       60.05       67.00      2.95 o 
   1   3   2     3219.06     3293.43     89.48 o 
   2   3   2      482.53      538.15     11.60 o 
   3   3   2     1050.15     1081.19     26.12 o 
   4   3   2      325.50      339.54     23.09 o 
   5   3   2       26.00       28.10      2.44 o 
   6   3   2      139.32      152.90      3.39 o 
   7   3   2        6.87        7.67      1.78 o 
   8   3   2       23.73       31.65      3.65 o 
  -7   4   2      207.67      209.38      8.59 o 
  -6   4   2      225.42      224.57      6.95 o 
  -5   4   2       70.93       66.12      1.80 o 
  -4   4   2      136.18      142.53      3.67 o 
  -3   4   2     3142.09     2955.67     48.64 o 
  -2   4   2     3881.26     3655.92     20.92 o 
  -1   4   2     2298.88     2129.64     29.83 o 
   0   4   2      806.64      936.76     13.63 o 
   1   4   2      279.14      292.86     24.76 o 
   2   4   2     3827.85     3842.70    112.45 o 
   3   4   2     1683.88     1594.86     45.99 o 
   4   4   2      567.41      602.42     10.41 o 
   5   4   2      106.24      122.18      4.11 o 
   6   4   2      937.57      985.41      8.41 o 
   7   4   2      258.65      269.62      4.62 o 
   8   4   2      331.79      379.30     22.43 o 
  -7   5   2       67.10       63.02      2.96 o 
  -6   5   2      378.35      374.29      4.79 o 
  -5   5   2      274.81      267.97      3.36 o 
  -4   5   2      656.30      682.80     26.77 o 
  -3   5   2     1823.37     1696.64     21.35 o 
  -2   5   2      651.02      664.18      8.50 o 
  -1   5   2     6760.77     6675.85    204.62 o 
   0   5   2      299.57      327.54      3.68 o 
   1   5   2     1352.66     1568.30     67.42 o 
   2   5   2     1454.50     1498.14     26.18 o 
   3   5   2     1464.31     1451.83     22.48 o 
   4   5   2      222.47      241.85      5.09 o 
   5   5   2        7.21        7.72      1.34 o 
   6   5   2      199.42      192.54      4.67 o 
   7   5   2        0.62        0.23      1.32 o 
  -7   6   2      230.63      230.08     16.99 o 
  -6   6   2      128.31      124.11      2.24 o 
  -5   6   2      656.13      635.44      7.52 o 
  -4   6   2     2178.17     2144.81     46.63 o 
  -3   6   2      244.97      222.56      3.91 o 
  -2   6   2     1744.76     1727.35     41.55 o 
  -1   6   2      959.11      862.69     24.69 o 
   0   6   2     2230.28     2220.62     68.10 o 
   1   6   2     2574.25     2681.45    187.31 o 
   2   6   2     3963.21     4068.03     76.82 o 
   3   6   2     1602.48     1634.00     30.10 o 
   4   6   2      592.39      616.52     15.52 o 
   5   6   2      562.94      577.95      6.35 o 
   6   6   2      109.45      113.01      3.96 o 
   7   6   2       77.55       78.76      1.96 o 
  -7   7   2        0.29        0.54      1.35 o 
  -6   7   2      424.73      410.49      4.71 o 
  -5   7   2     1746.09     1666.73     41.21 o 
  -4   7   2       78.52       90.49      2.01 o 
  -3   7   2      826.80      761.24     17.01 o 
  -2   7   2        1.86       35.57     18.90 o 
  -1   7   2      273.17      253.06      7.36 o 
   0   7   2      270.84      302.99     12.09 o 
   1   7   2     1814.62     1940.99    187.76 o 
   2   7   2      144.32      140.66      6.67 o 
   3   7   2      695.94      664.30     24.98 o 
   4   7   2      757.28      816.24     15.38 o 
   5   7   2      625.50      630.80     13.85 o 
   6   7   2      635.75      659.17     19.17 o 
   7   7   2        3.72        3.46      1.30 o 
  -7   8   2       10.59       10.82      1.34 o 
  -6   8   2      209.18      189.64      7.10 o 
  -5   8   2     1261.91     1145.63     36.35 o 
  -4   8   2     1242.82     1294.74     29.84 o 
  -3   8   2       85.85       89.03      2.42 o 
  -2   8   2       26.18       17.71      0.88 o 
  -1   8   2      883.03      839.60     46.55 o 
   0   8   2     4546.45     4718.88    232.59 o 
   1   8   2      741.54      712.32     80.74 o 
   2   8   2       14.96       22.32      2.45 o 
   3   8   2       69.60      114.34     28.82 o 
   4   8   2     1405.74     1557.84     63.73 o 
   5   8   2     2044.05     1940.12     23.16 o 
   6   8   2      480.69      497.21     17.51 o 
   7   8   2       26.06       25.37      2.46 o 
  -7   9   2       15.57       15.42      1.71 o 
  -6   9   2      142.28      125.38      5.77 o 
  -5   9   2      444.89      390.04     12.76 o 
  -4   9   2      809.07      798.27     11.50 o 
  -3   9   2      833.40      790.22     37.84 o 
  -2   9   2       36.00       33.16      1.32 o 
  -1   9   2      647.55      636.16     29.82 o 
   0   9   2      110.65      128.84     13.21 o 
   1   9   2     1053.27     1104.33     73.54 o 
   2   9   2       16.58       23.74      1.51 o 
   3   9   2      384.71      392.06     20.11 o 
   4   9   2      778.83      808.18     10.61 o 
   5   9   2      339.70      314.07     17.55 o 
   6   9   2      568.56      543.21     13.57 o 
   7   9   2        0.05       -0.05      1.64 o 
  -7  10   2       39.75       49.04      2.79 o 
  -6  10   2      114.48      106.69      4.45 o 
  -5  10   2      534.83      474.05     11.11 o 
  -4  10   2      339.86      329.29      7.43 o 
  -3  10   2      463.66      482.78      8.29 o 
  -2  10   2       40.11       50.37      2.96 o 
  -1  10   2     2618.62     2625.94    162.39 o 
   0  10   2     4599.05     4481.94    108.39 o 
   1  10   2     2081.95     2101.28     55.57 o 
   2  10   2      139.76      162.09      8.01 o 
   3  10   2        1.57        6.95      2.34 o 
   4  10   2     1011.89      995.12     19.50 o 
   5  10   2      495.72      473.17      7.73 o 
   6  10   2      771.52      729.12      9.59 o 
   7  10   2        2.09        1.54      1.54 o 
  -6  11   2        1.28        4.13      1.36 o 
  -5  11   2      236.77      214.36      5.34 o 
  -4  11   2        0.09        2.69      1.29 o 
  -3  11   2       53.59       69.30      7.24 o 
  -2  11   2      100.88      112.63      2.78 o 
  -1  11   2      407.38      437.82     34.00 o 
   0  11   2       36.96       34.01      1.59 o 
   1  11   2        4.00        5.36      1.11 o 
   2  11   2      213.54      239.99     12.93 o 
   3  11   2        9.85       10.06      1.60 o 
   4  11   2       34.93       33.77      1.76 o 
   5  11   2       37.62       40.64      2.04 o 
   6  11   2       41.20       39.89      2.32 o 
   7  11   2       38.08       40.40      1.78 o 
  -6  12   2      326.74      285.87     29.88 o 
  -5  12   2     1250.12     1121.73      8.70 o 
  -4  12   2     1052.81      991.18     12.85 o 
  -3  12   2        0.92        6.03      1.27 o 
  -2  12   2      175.26      190.95      8.13 o 
  -1  12   2      848.80      835.05     39.50 o 
   0  12   2     5403.36     5115.89    126.39 o 
   1  12   2     2574.45     2503.20     20.19 o 
   2  12   2        6.83        6.43      1.54 o 
   3  12   2       98.41      108.36      7.96 o 
   4  12   2      895.53      868.84     17.05 o 
   5  12   2      852.84      818.61      7.60 o 
   6  12   2       21.81       24.05      1.85 o 
   7  12   2        1.31        4.72      1.65 o 
  -6  13   2       68.98       76.13      4.44 o 
  -5  13   2       17.54       18.66      1.54 o 
  -4  13   2      240.43      205.16      3.09 o 
  -3  13   2      122.36      113.29      2.49 o 
  -2  13   2       98.13      105.11      2.73 o 
  -1  13   2      177.05      179.23      9.70 o 
   0  13   2      171.33      184.44     10.58 o 
   1  13   2      164.53      159.56      7.46 o 
   2  13   2        1.94        2.97      1.81 o 
   3  13   2        6.21       14.45      3.03 o 
   4  13   2      139.50      122.15      6.01 o 
   5  13   2       41.37       36.72      1.84 o 
   6  13   2       72.35       71.99      2.54 o 
  -6  14   2        7.79        8.71      1.32 o 
  -5  14   2      768.88      746.89     15.79 o 
  -4  14   2     1300.01     1209.85      9.21 o 
  -3  14   2        1.06        5.96      1.46 o 
  -2  14   2      135.35      139.22      3.38 o 
  -1  14   2      249.05      263.01      7.54 o 
   0  14   2     4514.54     4627.77    183.54 o 
   1  14   2      286.50      291.32      8.63 o 
   2  14   2       27.94       29.77      2.33 o 
   3  14   2       18.34       22.10      1.60 o 
   4  14   2      719.50      737.25     18.42 o 
   5  14   2     1444.77     1345.26     17.11 o 
   6  14   2       42.19       46.34      2.23 o 
  -6  15   2       54.41       52.96      2.18 o 
  -5  15   2       27.69       27.55      1.42 o 
  -4  15   2       17.35       26.20      1.40 o 
  -3  15   2      522.00      441.55      6.63 o 
  -2  15   2       29.93       33.31      1.39 o 
  -1  15   2      234.31      231.65     11.41 o 
   0  15   2       76.30       74.89      5.16 o 
   1  15   2      164.55      184.64     14.01 o 
   2  15   2      355.38      352.67     19.23 o 
   3  15   2      640.82      637.87     13.31 o 
   4  15   2       26.30       30.18      1.58 o 
   5  15   2       19.95       18.56      1.77 o 
   6  15   2       87.66       86.93      3.78 o 
  -5  16   2      195.70      199.18      5.59 o 
  -4  16   2      639.31      603.85     11.42 o 
  -3  16   2      568.27      518.95      8.05 o 
  -2  16   2        3.73        2.79      1.25 o 
  -1  16   2      973.32      979.38     35.24 o 
   0  16   2       33.64       33.93      2.42 o 
   1  16   2      415.19      380.73      7.74 o 
   2  16   2      123.50      137.65     12.58 o 
   3  16   2      145.08      151.75      3.77 o 
   4  16   2     1118.39     1050.49     29.05 o 
   5  16   2      337.54      370.33     13.88 o 
  -5  17   2       42.00       42.98      2.27 o 
  -4  17   2      100.17      100.19      2.86 o 
  -3  17   2       27.99       44.72      2.17 o 
  -2  17   2       67.68       61.43      1.68 o 
  -1  17   2      441.10      445.84     21.75 o 
   0  17   2        7.21        8.06      1.74 o 
   1  17   2     2116.20     1939.14     18.03 o 
   2  17   2       20.57       20.08      1.58 o 
   3  17   2       59.65       75.67      2.55 o 
   4  17   2      373.81      375.75     14.83 o 
   5  17   2        5.23        5.65      1.41 o 
  -4  18   2      123.96      118.62      5.05 o 
  -3  18   2      133.78      139.45      5.73 o 
  -2  18   2      378.91      357.79     16.48 o 
  -1  18   2      167.14      158.66      3.49 o 
   0  18   2      484.28      477.65      7.36 o 
   1  18   2      345.31      332.32      4.35 o 
   2  18   2      694.39      648.81     10.49 o 
   3  18   2      341.40      356.05     11.47 o 
   4  18   2      102.33      112.82      6.04 o 
  -4  19   2      218.29      222.47      4.21 o 
  -3  19   2       85.95       78.82      5.71 o 
  -2  19   2       79.93       82.56      1.94 o 
  -1  19   2      900.29      830.72      7.74 o 
   0  19   2       40.35       38.63      1.88 o 
   1  19   2      657.63      622.21      8.21 o 
   2  19   2      121.45      121.98      4.10 o 
   3  19   2       89.56       86.11      4.84 o 
   4  19   2       78.04       82.60      2.32 o 
  -2  20   2      857.30      773.38     67.33 o 
  -1  20   2      144.66      143.32      2.94 o 
   0  20   2      172.15      182.74      8.92 o 
   1  20   2      121.50      125.23      2.20 o 
   2  20   2      300.79      302.77      3.63 o 
   3  20   2      348.15      355.01      5.01 o 
  -2  21   2        9.61        9.33      7.20 o 
  -1  21   2      197.48      213.05      3.10 o 
   0  21   2        3.04        3.38      1.13 o 
   1  21   2       46.16       56.27      1.82 o 
   2  21   2        8.58        7.80      1.06 o 
   3  21   2      268.45      297.38      4.84 o 
  -1  22   2       37.23       37.66      4.45 o 
   0  22   2        5.82       10.82      1.69 o 
   1  22   2       30.36       29.73      1.26 o 
  -7   1   3       83.33       77.45      3.25 o 
  -6   1   3      140.14      131.83      5.47 o 
  -5   1   3      359.34      343.57      4.21 o 
  -4   1   3     1291.00     1250.36     20.32 o 
  -3   1   3     1277.93     1180.54     14.62 o 
  -2   1   3      323.38      274.81      3.03 o 
  -1   1   3       31.33       32.01      0.87 o 
   0   1   3     2899.45     3135.46     72.73 o 
   1   1   3     5009.20     5363.92     56.61 o 
   2   1   3     2479.54     2576.63     51.59 o 
   3   1   3      618.40      576.88     24.27 o 
   4   1   3        9.08       16.03      1.69 o 
   5   1   3      148.07      135.56      8.87 o 
   6   1   3     1104.14      953.73     13.43 o 
   7   1   3      501.59      466.29      6.87 o 
  -7   2   3      132.35      113.82      3.64 o 
  -6   2   3       28.95       25.30      1.65 o 
  -5   2   3      189.24      158.14      2.80 o 
  -4   2   3       58.93       63.31      1.43 o 
  -3   2   3      948.29      919.50     30.60 o 
  -2   2   3       52.87       52.04      4.70 o 
  -1   2   3      197.57      193.25      6.27 o 
   0   2   3      420.14      485.59     15.98 o 
   1   2   3     1109.93     1232.98      5.26 o 
   2   2   3       10.71       12.69      3.17 o 
   3   2   3       44.22       41.52      1.67 o 
   4   2   3        9.73       20.41      2.81 o 
   5   2   3        1.08       -0.18      1.49 o 
   6   2   3       15.83       19.35      2.88 o 
   7   2   3        8.36       10.01      1.67 o 
  -7   3   3        2.63        1.01      2.01 o 
  -6   3   3      181.79      139.86      4.64 o 
  -5   3   3      128.15      116.62      2.27 o 
  -4   3   3     1211.21     1242.81      9.72 o 
  -3   3   3     1485.88     1243.62     69.34 o 
  -2   3   3      562.21      513.97     16.33 o 
  -1   3   3     1122.33     1093.18     28.15 o 
   0   3   3     1295.92     1284.20     34.74 o 
   1   3   3     1318.01     1338.19     36.33 o 
   2   3   3      606.02      562.04     10.99 o 
   3   3   3       43.34       45.40      3.09 o 
   4   3   3      254.77      284.54      4.16 o 
   5   3   3      693.47      692.56     20.78 o 
   6   3   3     1149.72     1096.89     27.82 o 
   7   3   3      332.52      313.28      7.92 o 
  -7   4   3       58.66       57.85      2.59 o 
  -6   4   3        8.40        9.20      1.46 o 
  -5   4   3      758.94      698.12     16.58 o 
  -4   4   3       65.70       65.21      1.63 o 
  -3   4   3      141.44      126.51      5.28 o 
  -2   4   3      433.65      422.44     20.68 o 
  -1   4   3       38.10       46.90      3.56 o 
   0   4   3        7.13       10.99      1.59 o 
   1   4   3      131.03      139.47      4.69 o 
   2   4   3      109.70      117.75      3.48 o 
   3   4   3      154.21      151.84      2.99 o 
   4   4   3       97.54       96.72      2.59 o 
   5   4   3      280.54      263.11      3.84 o 
   6   4   3       61.10       64.83      2.97 o 
   7   4   3      231.96      217.62      4.33 o 
  -7   5   3      253.01      249.95      6.31 o 
  -6   5   3      129.24      119.31      2.49 o 
  -5   5   3     1203.70     1081.65      8.10 o 
  -4   5   3     1113.55     1088.70     26.56 o 
  -3   5   3      512.99      481.50     24.79 o 
  -2   5   3      196.09      183.19      3.55 o 
  -1   5   3      303.47      274.70     11.74 o 
   0   5   3      537.29      538.26     20.34 o 
   1   5   3     1296.50     1274.11     65.36 o 
   2   5   3     1464.92     1503.77     75.09 o 
   3   5   3     1401.94     1429.04     39.22 o 
   4   5   3      618.45      618.42      6.28 o 
   5   5   3      938.75      917.42     12.15 o 
   6   5   3      204.46      202.42      3.74 o 
   7   5   3        4.74        6.48      1.36 o 
  -7   6   3      138.02      143.31      7.43 o 
  -6   6   3        0.01        1.18      1.39 o 
  -5   6   3      309.74      278.89      7.80 o 
  -4   6   3      762.08      740.25     13.53 o 
  -3   6   3      419.66      403.10     19.89 o 
  -2   6   3       23.74       19.91      1.56 o 
  -1   6   3      135.56      153.01      5.05 o 
   0   6   3      513.31      513.32     15.40 o 
   1   6   3        4.31        8.11      1.39 o 
   2   6   3      412.68      440.45     17.32 o 
   3   6   3     1258.31     1329.01     64.94 o 
   4   6   3       40.30       44.96      3.16 o 
   5   6   3      102.81       93.92      4.83 o 
   6   6   3      481.83      487.64     17.96 o 
   7   6   3      155.04      153.85      5.57 o 
  -7   7   3       37.03       37.69      3.10 o 
  -6   7   3      514.99      475.71      8.35 o 
  -5   7   3        1.06        2.34      1.39 o 
  -4   7   3     1337.16     1300.17     10.23 o 
  -3   7   3      706.94      682.76     48.42 o 
  -2   7   3     1870.10     1884.07    106.65 o 
  -1   7   3     2032.86     2077.01    100.82 o 
   0   7   3      180.36      138.27      4.86 o 
   1   7   3      533.67      509.37     21.32 o 
   2   7   3     3127.44     3348.08     82.28 o 
   3   7   3      721.57      720.48     28.89 o 
   4   7   3      866.06      865.26     18.60 o 
   5   7   3       28.70       26.90      2.47 o 
   6   7   3       75.82       76.67      2.03 o 
   7   7   3      176.57      151.10     43.06 o 
  -7   8   3       87.07       97.57     13.46 o 
  -6   8   3        1.83        5.85      2.93 o 
  -5   8   3       26.04       28.35      1.83 o 
  -4   8   3      777.97      760.77     19.53 o 
  -3   8   3       16.57       17.86      1.65 o 
  -2   8   3      409.11      420.82     30.03 o 
  -1   8   3     2900.50     3088.79     48.93 o 
   0   8   3      973.19      970.42     28.82 o 
   1   8   3        0.46        4.02      1.18 o 
   2   8   3      254.16      241.53      6.71 o 
   3   8   3       55.78       67.18      6.80 o 
   4   8   3        6.01        7.61      1.74 o 
   5   8   3     1148.00     1083.73     11.19 o 
   6   8   3       70.52       65.70      5.10 o 
   7   8   3      116.04      117.02      2.81 o 
  -7   9   3      280.11      359.89      5.90 o 
  -6   9   3      306.96      305.51      4.41 o 
  -5   9   3      547.51      480.03     12.73 o 
  -4   9   3      288.99      287.58      8.26 o 
  -3   9   3       89.75       99.51      2.54 o 
  -2   9   3     1010.61      959.71     37.40 o 
  -1   9   3     1719.87     1602.76     26.76 o 
   0   9   3     1734.59     1723.35     29.10 o 
   1   9   3       81.33       78.69      2.32 o 
   2   9   3      193.32      248.73      5.13 o 
   3   9   3      822.69      769.49     72.32 o 
   4   9   3      830.17      770.18     10.68 o 
   5   9   3      802.28      738.65      9.23 o 
   6   9   3      485.03      457.19      6.82 o 
   7   9   3       89.47       96.16      2.41 o 
  -6  10   3       31.25       31.86      1.94 o 
  -5  10   3      135.87      123.93      3.21 o 
  -4  10   3      428.04      399.85      7.90 o 
  -3  10   3       57.82       67.41      2.06 o 
  -2  10   3        3.43       11.30      7.36 o 
  -1  10   3      111.33      135.36      4.48 o 
   0  10   3        2.98        4.64      1.49 o 
   1  10   3      114.29      110.06      7.01 o 
   2  10   3       84.49       87.10      2.10 o 
   3  10   3       77.98       79.54      6.28 o 
   4  10   3       38.48       38.67      2.79 o 
   5  10   3        2.26        2.32      1.83 o 
   6  10   3       86.31       74.96      2.94 o 
   7  10   3       55.00       59.98      2.48 o 
  -6  11   3      803.33      807.73      7.71 o 
  -5  11   3      276.71      256.83      4.38 o 
  -4  11   3        0.53        0.22      1.59 o 
  -3  11   3      101.60      107.58      6.11 o 
  -2  11   3      679.02      728.55     19.87 o 
  -1  11   3     1610.49     1740.68     81.67 o 
   0  11   3     1112.71     1157.66     76.01 o 
   1  11   3      223.39      228.29      3.36 o 
   2  11   3      179.42      181.64      2.87 o 
   3  11   3      807.98      753.06     23.22 o 
   4  11   3     1345.94     1233.78     18.56 o 
   5  11   3       20.11       21.92      2.00 o 
   6  11   3        0.93        2.22      1.51 o 
  -6  12   3        2.16        1.03      2.07 o 
  -5  12   3       17.37       17.16      1.42 o 
  -4  12   3        0.97        0.24      1.60 o 
  -3  12   3       26.63       27.64      1.34 o 
  -2  12   3        9.60       12.96      1.63 o 
  -1  12   3       42.07       51.46      4.16 o 
   0  12   3       65.74       66.09      2.66 o 
   1  12   3        0.05       -0.29      1.51 o 
   2  12   3       13.10       13.69      1.46 o 
   3  12   3        7.50       10.59      2.29 o 
   4  12   3        0.09       -0.47      1.67 o 
   5  12   3        7.44        7.99      1.86 o 
   6  12   3       18.31       19.57      2.76 o 
  -6  13   3      824.27      898.92     46.21 o 
  -5  13   3      194.69      194.92      7.02 o 
  -4  13   3        4.18        8.54      2.53 o 
  -3  13   3       85.48       84.41      2.22 o 
  -2  13   3     1231.81     1336.21     35.60 o 
  -1  13   3     1389.31     1403.89     19.24 o 
   0  13   3      985.88      966.16     28.58 o 
   1  13   3      232.73      215.89      6.62 o 
   2  13   3      165.87      165.16      7.07 o 
   3  13   3      746.19      740.38     23.96 o 
   4  13   3      421.60      428.85      8.22 o 
   5  13   3       80.89       92.02      4.45 o 
   6  13   3        7.98        8.99      2.20 o 
  -6  14   3        8.62       11.59      1.55 o 
  -5  14   3       34.50       30.33      2.11 o 
  -4  14   3       91.39       84.57      2.46 o 
  -3  14   3       59.85       44.66      2.16 o 
  -2  14   3       24.02       28.31      1.46 o 
  -1  14   3       25.68       29.49      3.64 o 
   0  14   3        1.16        8.87      2.08 o 
   1  14   3      599.87      575.77      8.46 o 
   2  14   3      534.33      508.24     25.54 o 
   3  14   3      122.53      124.81      2.70 o 
   4  14   3       14.03       11.85      1.59 o 
   5  14   3      308.28      301.46     20.86 o 
   6  14   3       25.72       24.67      1.26 o 
  -5  15   3       16.95       17.87      1.11 o 
  -4  15   3      170.47      154.32      3.23 o 
  -3  15   3      260.55      256.41      6.57 o 
  -2  15   3      528.05      570.39     11.91 o 
  -1  15   3      367.21      378.32      9.67 o 
   0  15   3       39.04       69.03     19.98 o 
   1  15   3        3.39        5.14      1.49 o 
   2  15   3      420.36      404.84     36.97 o 
   3  15   3      574.37      621.92     11.50 o 
   4  15   3      878.52      894.46     10.13 o 
   5  15   3      315.66      297.75     16.84 o 
  -5  16   3       36.38       36.76      1.83 o 
  -4  16   3        7.97        9.04      1.22 o 
  -3  16   3      373.92      357.68     11.56 o 
  -2  16   3      262.43      255.98      4.92 o 
  -1  16   3        1.72        1.80      1.82 o 
   0  16   3      606.65      586.81     35.66 o 
   1  16   3      585.85      535.87      9.65 o 
   2  16   3        4.69        7.14      1.72 o 
   3  16   3      170.16      189.30      4.67 o 
   4  16   3        0.67        2.65      1.50 o 
   5  16   3       18.23       20.63      1.32 o 
  -4  17   3      179.29      186.78      3.61 o 
  -3  17   3      122.06      132.38      3.67 o 
  -2  17   3      170.29      179.40      4.02 o 
  -1  17   3      431.56      425.24     10.39 o 
   0  17   3      407.42      391.37     23.79 o 
   1  17   3      357.06      319.24      5.84 o 
   2  17   3      210.67      204.32     11.31 o 
   3  17   3      110.32      125.09      5.53 o 
   4  17   3      139.39      135.90      6.05 o 
  -4  18   3        3.12        6.53      1.07 o 
  -3  18   3      132.75      127.03      9.08 o 
  -2  18   3       44.47       48.82      1.68 o 
  -1  18   3       11.72       13.02      1.34 o 
   0  18   3       51.92       49.13      2.17 o 
   1  18   3       26.69       24.35      1.51 o 
   2  18   3      104.55      108.45      2.35 o 
   3  18   3       52.66       58.59      4.89 o 
   4  18   3       58.28       61.20      2.72 o 
  -3  19   3      268.15      265.43     16.88 o 
  -2  19   3       85.31       78.93      4.38 o 
  -1  19   3       29.86       34.62      1.56 o 
   0  19   3      228.33      234.38     11.62 o 
   1  19   3      518.40      508.40      9.87 o 
   2  19   3      368.39      375.07      6.12 o 
   3  19   3      160.96      146.62     22.21 o 
  -2  20   3       72.90       76.65      2.77 o 
  -1  20   3        0.04        0.56      1.10 o 
   0  20   3        2.73        5.18      1.10 o 
   1  20   3        0.41        2.21      1.17 o 
   2  20   3       65.46       71.11      1.65 o 
   3  20   3        9.92       10.33      1.40 o 
  -1  21   3       15.69       18.81      1.35 o 
   0  21   3      142.02      138.63      4.53 o 
   1  21   3      302.95      317.08      7.16 o 
   2  21   3      170.88      181.19      3.68 o 
  -7   0   4       27.60       27.67      2.55 o 
  -6   0   4      383.47      362.46     16.28 o 
  -5   0   4     2118.28     1939.87    124.21 o 
  -4   0   4     1705.71     1623.80     80.34 o 
  -3   0   4      205.83      204.62      6.82 o 
  -2   0   4       58.79       73.44      2.58 o 
  -1   0   4      622.33      650.15     34.58 o 
   0   0   4    15023.15    17297.30     36.32 o 
   1   0   4     3782.47     4049.32     64.79 o 
   2   0   4     1755.70     1907.30     25.98 o 
   3   0   4       38.94       29.62      3.41 o 
   4   0   4      275.65      243.77     19.96 o 
   5   0   4     1820.52     1426.36     19.31 o 
   6   0   4       82.33       72.06      4.46 o 
   7   0   4       65.38       63.37      3.37 o 
  -7   1   4        1.28        1.13      1.34 o 
  -6   1   4        2.39        2.03      1.52 o 
  -5   1   4       22.57       20.64      1.41 o 
  -4   1   4       41.03       41.78      1.83 o 
  -3   1   4      601.94      630.37     17.46 o 
  -2   1   4      460.23      481.70      6.74 o 
  -1   1   4      604.02      604.22     13.51 o 
   0   1   4       61.64       69.78      1.52 o 
   1   1   4     5265.76     6120.17     68.52 o 
   2   1   4        0.09        2.32      1.04 o 
   3   1   4      382.21      366.55      4.90 o 
   4   1   4       34.78       32.38      1.71 o 
   5   1   4      207.52      182.79      8.57 o 
   6   1   4       41.98       38.82      2.61 o 
   7   1   4        6.72        9.33      2.36 o 
  -7   2   4        0.22        2.45      1.35 o 
  -6   2   4       35.95       34.75      2.01 o 
  -5   2   4      546.73      504.76     10.98 o 
  -4   2   4      829.07      767.54     47.15 o 
  -3   2   4      195.77      200.32      4.78 o 
  -2   2   4      208.95      229.67      5.97 o 
  -1   2   4     1032.59     1073.02     37.72 o 
   0   2   4     2912.08     3059.11     36.72 o 
   1   2   4     1361.90     1415.32     36.27 o 
   2   2   4       34.96       44.88      4.31 o 
   3   2   4        3.90        5.13      1.61 o 
   4   2   4     1943.69     1676.59     27.35 o 
   5   2   4      950.11      833.72     25.99 o 
   6   2   4      219.36      190.00      9.02 o 
   7   2   4       30.02       27.68      2.15 o 
  -7   3   4       14.47       15.79      1.48 o 
  -6   3   4      335.74      323.98      6.23 o 
  -5   3   4      115.60      103.06      3.35 o 
  -4   3   4       85.92       79.66      6.12 o 
  -3   3   4      525.39      536.58     31.39 o 
  -2   3   4      112.49      123.85      2.37 o 
  -1   3   4      437.62      435.48      5.18 o 
   0   3   4        3.30        2.41      0.90 o 
   1   3   4      883.43      980.64      6.02 o 
   2   3   4       52.27       49.72      2.31 o 
   3   3   4      159.87      150.71      5.14 o 
   4   3   4      477.62      425.76      5.46 o 
   5   3   4       53.97       47.98      1.94 o 
   6   3   4      272.66      241.65      5.37 o 
   7   3   4        8.58       10.74      1.43 o 
  -7   4   4       21.49       29.04      4.57 o 
  -6   4   4        0.80        2.63      1.54 o 
  -5   4   4      486.13      446.82      9.04 o 
  -4   4   4      328.82      326.50     15.54 o 
  -3   4   4      495.40      484.58     18.01 o 
  -2   4   4       44.77       45.87      3.30 o 
  -1   4   4     1443.28     1461.27     42.21 o 
   0   4   4     1455.23     1423.71     19.92 o 
   1   4   4      618.52      616.26      7.86 o 
   2   4   4      220.08      222.93      4.59 o 
   3   4   4       40.31       37.59      2.44 o 
   4   4   4      952.76      846.70     36.39 o 
   5   4   4      670.70      591.31      7.46 o 
   6   4   4      410.80      375.96      9.85 o 
   7   4   4        3.96        5.11      1.40 o 
  -7   5   4       19.05       21.25      1.86 o 
  -6   5   4      102.29      109.80      2.38 o 
  -5   5   4      637.65      611.20     13.67 o 
  -4   5   4      191.87      185.57      7.39 o 
  -3   5   4      610.86      627.07     27.90 o 
  -2   5   4      320.40      315.03     17.79 o 
  -1   5   4      719.49      724.53     18.48 o 
   0   5   4        1.97        3.06      1.12 o 
   1   5   4     3345.54     3422.23     45.29 o 
   2   5   4      390.30      428.80      7.41 o 
   3   5   4      264.48      254.78     13.93 o 
   4   5   4      628.07      572.02     20.02 o 
   5   5   4       90.13       79.20      2.33 o 
   6   5   4      480.06      455.45      8.34 o 
   7   5   4       35.02       34.64      2.48 o 
  -6   6   4      195.51      202.35      4.11 o 
  -5   6   4      278.44      263.33      4.02 o 
  -4   6   4     2190.38     2101.23     47.07 o 
  -3   6   4      474.16      498.11     12.20 o 
  -2   6   4      778.73      840.48     40.72 o 
  -1   6   4      209.71      213.89      6.63 o 
   0   6   4      163.02      154.53      6.47 o 
   1   6   4      518.45      497.73     10.35 o 
   2   6   4     1366.39     1520.39     11.01 o 
   3   6   4     1381.31     1442.67     39.07 o 
   4   6   4      308.18      294.24      8.45 o 
   5   6   4      389.54      352.35      8.28 o 
   6   6   4       76.38       74.14      3.85 o 
  -6   7   4      240.72      233.72      7.08 o 
  -5   7   4       45.65       49.53      2.17 o 
  -4   7   4      644.21      633.81     17.13 o 
  -3   7   4      529.55      553.51     15.31 o 
  -2   7   4      109.00      118.66      5.46 o 
  -1   7   4     2596.01     2690.97     82.85 o 
   0   7   4      326.29      326.68      7.34 o 
   1   7   4      925.51      928.05     19.93 o 
   2   7   4      169.44      172.03      3.82 o 
   3   7   4      933.59      902.37     20.40 o 
   4   7   4      385.82      376.52     25.13 o 
   5   7   4       15.24       15.84      1.39 o 
   6   7   4      197.64      184.65      7.52 o 
  -6   8   4      186.32      195.58      3.94 o 
  -5   8   4       23.30       24.94      2.05 o 
  -4   8   4       14.85       12.87      1.90 o 
  -3   8   4      315.39      325.12      5.94 o 
  -2   8   4     1163.11     1206.89     23.84 o 
  -1   8   4      472.74      468.42     10.71 o 
   0   8   4      146.26      144.22      7.50 o 
   1   8   4      310.83      316.83      9.39 o 
   2   8   4      790.38      798.04     13.10 o 
   3   8   4      843.10      759.97     19.87 o 
   4   8   4      149.32      152.71      8.07 o 
   5   8   4      151.95      144.00      5.60 o 
   6   8   4      303.98      290.06      8.27 o 
  -6   9   4      106.93      101.48     28.70 o 
  -5   9   4        0.12        3.93      1.74 o 
  -4   9   4        0.79        4.78      1.90 o 
  -3   9   4       15.08       19.22      7.72 o 
  -2   9   4        3.66        6.17      1.54 o 
  -1   9   4      622.76      637.94     27.94 o 
   0   9   4       24.26       27.60      2.22 o 
   1   9   4      330.02      329.98     13.02 o 
   2   9   4      425.45      428.60      6.97 o 
   3   9   4      186.36      182.35      3.54 o 
   4   9   4       46.93       44.34      4.18 o 
   5   9   4        0.09        0.92      1.93 o 
   6   9   4        8.59        9.63      1.98 o 
  -6  10   4       73.31       69.55     17.95 o 
  -5  10   4       36.51       33.78      1.79 o 
  -4  10   4      362.68      345.99     12.24 o 
  -3  10   4     1427.42     1422.15     12.35 o 
  -2  10   4     1974.89     2070.76     64.18 o 
  -1  10   4      768.54      769.49     19.38 o 
   0  10   4        1.35        2.42      1.50 o 
   1  10   4      235.31      231.32      6.32 o 
   2  10   4     1570.80     1474.29     24.51 o 
   3  10   4      533.26      484.75     11.64 o 
   4  10   4        9.11        9.61      1.86 o 
   5  10   4      227.12      208.95      8.43 o 
   6  10   4      597.52      587.20     40.10 o 
  -6  11   4        8.19       10.15      1.01 o 
  -5  11   4       95.54       91.68      2.45 o 
  -4  11   4       12.60       10.35      1.95 o 
  -3  11   4       18.97       20.06      1.72 o 
  -2  11   4       21.04       20.73      1.59 o 
  -1  11   4        0.29       -1.21      1.48 o 
   0  11   4        1.00        1.99      1.80 o 
   1  11   4      207.59      202.67      8.01 o 
   2  11   4        0.33        4.03      1.43 o 
   3  11   4        6.48        5.18      1.49 o 
   4  11   4       24.32       25.49      2.16 o 
   5  11   4       23.71       24.80      1.96 o 
   6  11   4       83.20       84.54      4.23 o 
  -6  12   4      568.13      701.71      7.64 o 
  -5  12   4        9.86       12.31      1.11 o 
  -4  12   4       24.05       25.79      1.64 o 
  -3  12   4      660.58      611.82     22.71 o 
  -2  12   4     1445.14     1550.50     68.61 o 
  -1  12   4       63.18       60.22      2.04 o 
   0  12   4       70.58       74.23      2.29 o 
   1  12   4      240.44      224.25      9.95 o 
   2  12   4     2031.56     1874.67     37.47 o 
   3  12   4     1448.58     1395.02     44.06 o 
   4  12   4       21.89       30.12      3.08 o 
   5  12   4       39.84       41.32      2.73 o 
   6  12   4       46.33       45.78      1.61 o 
  -5  13   4       11.80       13.05      1.09 o 
  -4  13   4        1.85        3.76      1.44 o 
  -3  13   4        9.79        9.97      2.01 o 
  -2  13   4        0.29        1.78      1.76 o 
  -1  13   4      143.95      139.44      4.16 o 
   0  13   4       68.42       68.32      2.58 o 
   1  13   4       51.40       43.10      1.93 o 
   2  13   4      313.90      287.84      7.53 o 
   3  13   4       31.67       37.42      1.72 o 
   4  13   4        5.63        6.54      1.47 o 
   5  13   4       11.59       12.88      2.02 o 
  -5  14   4        1.61        3.73      0.87 o 
  -4  14   4       49.44       49.10      1.80 o 
  -3  14   4      206.43      207.22      5.40 o 
  -2  14   4     1611.68     1629.26     92.15 o 
  -1  14   4      166.40      165.09      3.17 o 
   0  14   4       46.42       45.57      2.57 o 
   1  14   4      122.62      112.02      2.73 o 
   2  14   4      405.84      400.15     11.51 o 
   3  14   4      757.08      814.04     30.42 o 
   4  14   4        7.71        6.41      1.33 o 
   5  14   4       77.26       75.56      2.39 o 
  -5  15   4        7.84        8.86      0.81 o 
  -4  15   4      185.64      181.93      3.01 o 
  -3  15   4       83.76       94.59      3.62 o 
  -2  15   4      155.42      155.83      3.30 o 
  -1  15   4      132.25      130.23      4.93 o 
   0  15   4      197.46      191.03      6.64 o 
   1  15   4     2099.94     1975.87     71.26 o 
   2  15   4       11.71       13.18      1.41 o 
   3  15   4       24.07       28.10      1.41 o 
   4  15   4      218.13      235.13     12.06 o 
   5  15   4        0.21        1.75      1.68 o 
  -4  16   4       48.19       52.40      3.16 o 
  -3  16   4      537.16      489.24      6.30 o 
  -2  16   4      120.88      140.88      4.55 o 
  -1  16   4      372.22      365.71     11.49 o 
   0  16   4      120.04      116.76      5.36 o 
   1  16   4       36.85       38.81      3.08 o 
   2  16   4     1240.44     1262.90     33.60 o 
   3  16   4      148.68      168.88      4.58 o 
   4  16   4      291.73      285.17     17.37 o 
  -4  17   4      113.83      116.84      8.15 o 
  -3  17   4      452.69      428.25     16.41 o 
  -2  17   4        1.30        1.83      1.06 o 
  -1  17   4      542.57      511.33     12.82 o 
   0  17   4        7.51        7.86      1.40 o 
   1  17   4       37.57       37.24      1.73 o 
   2  17   4       79.32       84.99      3.61 o 
   3  17   4      320.48      347.01      7.11 o 
  -3  18   4       93.54      102.83      2.21 o 
  -2  18   4      127.36      119.45      8.71 o 
  -1  18   4       81.58       81.97      2.07 o 
   0  18   4      180.87      181.39      5.79 o 
   1  18   4      207.52      211.24      6.34 o 
   2  18   4      209.89      220.68      6.03 o 
   3  18   4      185.90      204.65      4.82 o 
  -2  19   4       16.61       16.76      1.59 o 
  -1  19   4       97.85      104.95      2.69 o 
   0  19   4       16.95       20.69      1.63 o 
   1  19   4      137.79      142.77      6.32 o 
   2  19   4       30.05       33.62      1.29 o 
  -1  20   4      170.08      168.41      3.42 o 
   0  20   4      721.36      720.42     12.19 o 
   1  20   4      284.07      291.59      9.09 o 
  -6   1   5      900.77      931.24      8.62 o 
  -5   1   5      244.49      259.95      6.78 o 
  -4   1   5        4.38        5.62      1.13 o 
  -3   1   5       80.71       82.47      2.26 o 
  -2   1   5     1220.56     1194.85     24.46 o 
  -1   1   5     1057.71     1176.67     40.81 o 
   0   1   5      581.28      619.50     18.66 o 
   1   1   5      134.17      147.44      6.55 o 
   2   1   5       42.48       52.54      6.50 o 
   3   1   5      897.24      847.94     17.50 o 
   4   1   5      833.40      780.96      6.74 o 
   5   1   5       72.69       81.48      7.39 o 
   6   1   5        0.60        5.36      2.04 o 
  -6   2   5       15.60       17.15      2.36 o 
  -5   2   5       14.56       14.32      1.39 o 
  -4   2   5       24.09       25.97      1.16 o 
  -3   2   5       25.69       28.38      1.41 o 
  -2   2   5        5.90        7.02      1.46 o 
  -1   2   5        0.84        3.38      1.28 o 
   0   2   5      105.38      112.89      1.98 o 
   1   2   5      154.29      186.41      7.43 o 
   2   2   5      364.34      400.58     17.37 o 
   3   2   5      181.48      183.99      5.71 o 
   4   2   5        4.11        5.90      1.68 o 
   5   2   5      231.80      220.27      8.08 o 
   6   2   5       80.07       85.81      7.06 o 
  -6   3   5       47.86       59.58      2.19 o 
  -5   3   5       61.18       67.79      1.87 o 
  -4   3   5        3.38        3.52      1.11 o 
  -3   3   5       48.92       47.04      2.28 o 
  -2   3   5      553.03      560.15      5.31 o 
  -1   3   5     1661.11     1811.91     20.69 o 
   0   3   5      789.05      827.56      9.66 o 
   1   3   5      126.45      133.78      4.61 o 
   2   3   5      103.43      111.86      5.71 o 
   3   3   5      300.23      303.85      6.46 o 
   4   3   5      724.22      674.12     28.50 o 
   5   3   5      211.52      209.33      6.68 o 
   6   3   5       25.29       23.73      4.19 o 
  -6   4   5       34.82       37.08      1.34 o 
  -5   4   5      142.21      139.90      3.73 o 
  -4   4   5       57.77       55.79      2.22 o 
  -3   4   5      181.49      193.65      8.87 o 
  -2   4   5      185.10      186.88      3.12 o 
  -1   4   5       22.18       28.06      2.05 o 
   0   4   5      423.71      441.59      5.07 o 
   1   4   5       26.00       27.68      2.02 o 
   2   4   5       92.08       89.73      4.08 o 
   3   4   5       86.52       82.82      4.24 o 
   4   4   5       47.29       52.76      2.29 o 
   5   4   5      127.93      121.99      4.31 o 
   6   4   5       78.72       85.26      2.48 o 
  -6   5   5      178.84      188.98      3.70 o 
  -5   5   5      385.85      400.95      5.13 o 
  -4   5   5      383.87      398.73      9.42 o 
  -3   5   5      128.50      121.81      2.29 o 
  -2   5   5      323.24      335.19      3.65 o 
  -1   5   5      194.79      201.18      3.81 o 
   0   5   5      238.58      232.48      3.52 o 
   1   5   5      111.04      109.33      3.36 o 
   2   5   5      522.42      578.68      6.08 o 
   3   5   5      777.03      788.56     23.18 o 
   4   5   5      628.40      616.21     35.88 o 
   5   5   5      362.76      365.81     10.30 o 
   6   5   5       75.65       81.57      2.56 o 
  -6   6   5        2.83        4.55      2.43 o 
  -5   6   5      261.33      271.19      3.98 o 
  -4   6   5      165.68      178.52      3.12 o 
  -3   6   5       76.17       83.78      1.97 o 
  -2   6   5      266.06      292.53      9.51 o 
  -1   6   5      301.28      311.34      4.21 o 
   0   6   5      342.36      332.99      4.03 o 
   1   6   5       56.83       55.14      2.19 o 
   2   6   5      138.54      142.16      2.92 o 
   3   6   5        1.72       26.86     12.97 o 
   4   6   5        3.15        3.58      1.37 o 
   5   6   5      307.88      314.49     13.53 o 
   6   6   5      122.52      125.49     10.29 o 
  -6   7   5       65.72       67.14      2.47 o 
  -5   7   5        7.44       11.26      1.35 o 
  -4   7   5     1042.07     1127.23     13.78 o 
  -3   7   5     1398.29     1496.85     17.23 o 
  -2   7   5      259.66      267.08      6.36 o 
  -1   7   5      437.68      463.56      5.71 o 
   0   7   5        6.61       11.90      1.56 o 
   1   7   5      402.03      371.33      4.46 o 
   2   7   5     1199.93     1229.48     26.74 o 
   3   7   5      242.85      243.06      7.88 o 
   4   7   5        7.58        7.56      1.42 o 
   5   7   5       99.89       93.72      6.46 o 
   6   7   5        1.62        2.69      1.41 o 
  -6   8   5       10.13       11.73      1.14 o 
  -5   8   5      201.49      213.78      3.29 o 
  -4   8   5      735.71      735.89     12.83 o 
  -3   8   5      560.31      605.39     18.58 o 
  -2   8   5       33.42       31.96      1.75 o 
  -1   8   5      235.59      269.29     24.16 o 
   0   8   5        3.96        3.97      1.29 o 
   1   8   5       42.49       46.42      1.82 o 
   2   8   5       91.47       90.10      2.78 o 
   3   8   5      982.49     1041.01     24.69 o 
   4   8   5       58.35       56.79      2.38 o 
   5   8   5        2.36        1.43      1.49 o 
   6   8   5       98.75      116.97      2.44 o 
  -5   9   5       75.42       77.50      2.01 o 
  -4   9   5       15.39       14.75      2.03 o 
  -3   9   5       21.72       22.55      1.63 o 
  -2   9   5      134.44      138.68      2.82 o 
  -1   9   5        5.71       38.53     18.78 o 
   0   9   5     1337.16     1291.77      8.29 o 
   1   9   5     1160.95     1075.53     14.25 o 
   2   9   5      203.75      185.56      3.89 o 
   3   9   5       28.56       33.71      1.55 o 
   4   9   5       17.71       21.48      2.05 o 
   5   9   5      183.46      185.42     11.50 o 
   6   9   5     1191.69     1374.64     10.09 o 
  -5  10   5       40.14       35.31      1.36 o 
  -4  10   5       95.66       91.20      2.91 o 
  -3  10   5        5.63        5.35      1.42 o 
  -2  10   5       70.25       78.56      3.51 o 
  -1  10   5       48.63       51.37      1.95 o 
   0  10   5       69.02       64.84      2.09 o 
   1  10   5       62.13       60.18      2.13 o 
   2  10   5        2.13        2.13      1.25 o 
   3  10   5       24.99       25.18      1.53 o 
   4  10   5        0.19       -0.03      1.80 o 
   5  10   5       83.32       81.29      6.07 o 
  -5  11   5      153.13      146.40     10.57 o 
  -4  11   5      456.18      458.20      4.85 o 
  -3  11   5      617.79      608.14     19.98 o 
  -2  11   5        7.38       13.76      3.65 o 
  -1  11   5        4.18        5.57      1.37 o 
   0  11   5      302.51      286.05      4.58 o 
   1  11   5     1108.72     1050.36     19.86 o 
   2  11   5      484.41      504.61      5.12 o 
   3  11   5       18.48       24.60      1.26 o 
   4  11   5       10.57        8.64      1.57 o 
   5  11   5       52.44       58.39      4.77 o 
  -5  12   5       13.10       15.51      0.95 o 
  -4  12   5       12.32       15.14      1.16 o 
  -3  12   5        0.01        0.63      1.55 o 
  -2  12   5        7.51        8.53      1.21 o 
  -1  12   5       30.40       27.03      1.49 o 
   0  12   5        1.26        1.30      1.30 o 
   1  12   5        9.66       11.28      1.33 o 
   2  12   5        0.64        0.42      1.30 o 
   3  12   5       24.97       28.52      2.43 o 
   4  12   5        0.94        2.33      1.48 o 
   5  12   5       24.15       22.16      1.44 o 
  -4  13   5      492.65      502.53      9.26 o 
  -3  13   5      418.48      410.81     22.03 o 
  -2  13   5      174.11      183.72      7.45 o 
  -1  13   5       22.22       22.00      1.34 o 
   0  13   5      315.45      307.16      7.91 o 
   1  13   5      644.93      603.20     16.74 o 
   2  13   5      237.85      249.15      5.63 o 
   3  13   5       17.39       20.26      1.42 o 
   4  13   5       12.95       15.44      2.51 o 
   5  13   5       85.90       89.19      2.80 o 
  -4  14   5       11.47       11.02      1.06 o 
  -3  14   5      238.32      219.52      7.05 o 
  -2  14   5      137.55      133.65      8.00 o 
  -1  14   5        1.00        3.11      1.74 o 
   0  14   5      221.41      213.89      4.62 o 
   1  14   5      658.76      623.13     21.34 o 
   2  14   5       86.62       93.68      4.17 o 
   3  14   5       28.16       25.48      2.12 o 
   4  14   5        3.59        1.71      1.21 o 
  -4  15   5      224.30      217.98      2.19 o 
  -3  15   5      177.79      173.98      3.16 o 
  -2  15   5        2.35        3.85      1.11 o 
  -1  15   5       20.03       19.59      0.99 o 
   0  15   5        6.70        5.98      1.09 o 
   1  15   5      247.06      247.64      4.41 o 
   2  15   5      722.32      536.80    165.44 o 
   3  15   5      198.37      223.14     23.43 o 
  -3  16   5        0.38        3.50      2.72 o 
  -2  16   5        7.47        5.51      1.05 o 
  -1  16   5       45.11       46.02      2.80 o 
   0  16   5        9.43       11.74      1.78 o 
   1  16   5      148.90      146.87      8.50 o 
   2  16   5      364.30      378.20     33.08 o 
   3  16   5       42.91       41.73      1.43 o 
  -2  17   5       78.13       81.38      3.10 o 
  -1  17   5      220.85      215.25      2.71 o 
   0  17   5      230.58      229.63      5.65 o 
   1  17   5       61.80       68.97      4.50 o 
   2  17   5       41.39       51.03      2.07 o 
  -1  18   5        7.37        7.17      0.88 o 
   0  18   5      186.73      196.39      2.41 o 
   1  18   5        5.10        5.99      1.01 o 
  -5   0   6       58.75       57.38      3.23 o 
  -4   0   6        2.24        2.21      1.60 o 
  -3   0   6      343.51      364.23      8.43 o 
  -2   0   6     2631.91     2521.73     22.57 o 
  -1   0   6      404.76      384.19      8.72 o 
   0   0   6       13.93       10.33      1.73 o 
   1   0   6      431.50      441.78     12.04 o 
   2   0   6       11.96       13.51      2.08 o 
   3   0   6      959.45      922.38     13.97 o 
   4   0   6      108.61      105.79      9.38 o 
   5   0   6        0.58        0.04      1.72 o 
  -5   1   6       13.68       14.68      1.40 o 
  -4   1   6       54.08       60.09      2.00 o 
  -3   1   6        1.14        2.35      1.19 o 
  -2   1   6      367.16      344.40      6.03 o 
  -1   1   6        4.90       59.43     30.50 o 
   0   1   6       55.14       53.50      1.82 o 
   1   1   6     2143.29     2188.88     26.97 o 
   2   1   6      185.88      185.66      3.78 o 
   3   1   6       18.27       20.07      2.57 o 
   4   1   6       42.48       44.77      1.67 o 
   5   1   6      101.97       90.55     11.18 o 
  -5   2   6       59.35       50.61     15.43 o 
  -4   2   6       19.77       17.13      1.12 o 
  -3   2   6      418.76      407.15      4.48 o 
  -2   2   6      800.54      709.25      8.43 o 
  -1   2   6       75.44       67.36      7.13 o 
   0   2   6       29.51       31.83      1.60 o 
   1   2   6       50.96       52.11      2.72 o 
   2   2   6     2644.40     2655.51     29.80 o 
   3   2   6      645.54      650.95      9.72 o 
   4   2   6      120.31      121.57      3.05 o 
   5   2   6       70.04       77.54      4.85 o 
  -5   3   6        5.53        4.80      1.82 o 
  -4   3   6      112.95      117.67      1.89 o 
  -3   3   6      137.78      135.78      2.62 o 
  -2   3   6       27.34       26.29      2.87 o 
  -1   3   6      508.11      523.25     36.04 o 
   0   3   6       39.39       38.42      1.48 o 
   1   3   6      255.13      260.10      9.48 o 
   2   3   6      230.86      227.62      4.06 o 
   3   3   6      177.90      183.57      4.65 o 
   4   3   6       77.36       89.58      2.93 o 
   5   3   6       18.95       19.90      1.96 o 
  -5   4   6       29.26       32.18      1.26 o 
  -4   4   6        9.90       10.28      0.90 o 
  -3   4   6      400.46      385.92      7.36 o 
  -2   4   6      494.96      466.70     21.39 o 
  -1   4   6      291.87      290.18     18.60 o 
   0   4   6        6.06        8.33      1.18 o 
   1   4   6       71.94       76.48      2.55 o 
   2   4   6      936.36      966.95     35.39 o 
   3   4   6      408.72      430.27     10.71 o 
   4   4   6       58.24       61.17      4.78 o 
   5   4   6       16.19       15.82      1.07 o 
  -5   5   6       28.02       30.55      1.21 o 
  -4   5   6      147.36      158.78      6.83 o 
  -3   5   6       78.30       73.16      2.79 o 
  -2   5   6        0.34        2.33      1.72 o 
  -1   5   6      755.05      764.65     28.93 o 
   0   5   6        3.96        4.99      1.49 o 
   1   5   6      217.77      204.16      3.64 o 
   2   5   6       61.98       66.00      5.25 o 
   3   5   6      378.01      420.03     23.43 o 
   4   5   6      374.31      408.23     10.31 o 
   5   5   6       36.20       41.93      1.34 o 
  -5   6   6       80.13       91.24      1.86 o 
  -4   6   6     1105.52     1219.90     34.93 o 
  -3   6   6      329.34      341.50     15.24 o 
  -2   6   6      230.76      236.74      8.16 o 
  -1   6   6      158.95      169.21      6.45 o 
   0   6   6       23.32       24.06      2.22 o 
   1   6   6       67.75       70.86      3.22 o 
   2   6   6      170.74      173.62      3.52 o 
   3   6   6      333.98      334.71      4.72 o 
   4   6   6       73.59       79.05      2.10 o 
   5   6   6      225.83      247.60      4.97 o 
  -5   7   6      148.11      159.53      9.19 o 
  -4   7   6       29.73       33.12      1.73 o 
  -3   7   6      494.85      536.55     20.40 o 
  -2   7   6       24.30       27.22      1.54 o 
  -1   7   6      223.71      214.61      7.81 o 
   0   7   6        5.85        7.23      1.16 o 
   1   7   6      435.88      420.05      5.16 o 
   2   7   6      163.70      159.60      7.46 o 
   3   7   6       26.15       31.40      1.39 o 
   4   7   6      114.24      123.58      2.76 o 
   5   7   6       24.79       25.68      1.24 o 
  -4   8   6      125.79      135.60      6.16 o 
  -3   8   6        8.70       11.05      1.05 o 
  -2   8   6        6.21        9.73      2.50 o 
  -1   8   6      251.52      245.36      6.50 o 
   0   8   6     1001.99      980.71     37.04 o 
   1   8   6      564.91      528.59      5.78 o 
   2   8   6        0.34        2.41      1.34 o 
   3   8   6       32.76       34.82      2.03 o 
   4   8   6      283.18      287.09      3.79 o 
   5   8   6      467.02      526.27     12.43 o 
  -4   9   6      108.00      108.54      2.43 o 
  -3   9   6      396.18      418.62      6.83 o 
  -2   9   6       74.22       78.33      2.04 o 
  -1   9   6      169.79      168.07      8.88 o 
   0   9   6       25.90       26.22      2.32 o 
   1   9   6      226.41      228.05      3.84 o 
   2   9   6        2.85        3.02      1.09 o 
   3   9   6      114.11      109.56      2.48 o 
   4   9   6       76.95       78.58      1.92 o 
   5   9   6       34.72       35.50      1.28 o 
  -4  10   6       16.14       17.28      1.13 o 
  -3  10   6       43.25       43.04      1.57 o 
  -2  10   6        2.16        3.68      1.40 o 
  -1  10   6      245.10      227.97      4.78 o 
   0  10   6     1352.27     1249.54     34.30 o 
   1  10   6      448.65      436.74      7.27 o 
   2  10   6        0.22        2.80      1.10 o 
   3  10   6       66.01       71.23      2.78 o 
   4  10   6      272.78      292.53      4.44 o 
  -4  11   6        1.39        1.67      0.89 o 
  -3  11   6        9.31       10.16      0.96 o 
  -2  11   6       17.55       19.76      1.90 o 
  -1  11   6       15.67       18.41      2.65 o 
   0  11   6        7.77       11.85      1.68 o 
   1  11   6        0.27        0.80      0.94 o 
   2  11   6        0.42        1.21      1.03 o 
   3  11   6       38.94       40.23      1.49 o 
   4  11   6       23.58       27.69      1.40 o 
  -4  12   6      481.95      503.95      5.83 o 
  -3  12   6        9.54       11.20      0.88 o 
  -2  12   6       10.11       12.20      2.23 o 
  -1  12   6       81.06       68.88      4.69 o 
   0  12   6      816.82      774.19     31.63 o 
   1  12   6      293.74      298.21      7.66 o 
   2  12   6       12.04       12.53      0.98 o 
   3  12   6        0.90        1.32      1.66 o 
   4  12   6      346.09      348.24     33.20 o 
  -3  13   6       87.13       79.05      3.16 o 
  -2  13   6        9.26        7.99      1.38 o 
  -1  13   6        1.20        2.84      0.89 o 
   0  13   6       12.83       11.39      2.93 o 
   1  13   6       41.62       42.64      1.81 o 
   2  13   6       26.44       26.61      1.55 o 
   3  13   6       48.68       46.46      3.37 o 
  -2  14   6        0.62        1.76      1.06 o 
  -1  14   6      201.54      189.65     52.79 o 
   0  14   6      661.13      660.44     17.71 o 
   1  14   6      410.81      413.87      4.01 o 
   2  14   6      180.10      134.04     60.48 o 
  -2  15   6       16.69       15.87      1.29 o 
  -1  15   6      359.92      339.39      7.66 o 
   0  15   6       35.49       34.01      2.18 o 
  -1  16   6       80.90       80.86      2.42 o 
   0  16   6      143.50      150.46      2.32 o 
   1  16   6        4.34        4.34      1.16 o 
  -4   1   7      219.20      215.79      3.32 o 
  -3   1   7      299.99      318.09      4.59 o 
  -2   1   7       81.80       80.37      2.78 o 
  -1   1   7        0.73        0.04      1.52 o 
   0   1   7      121.97      125.26      2.65 o 
   1   1   7      658.98      658.46     16.88 o 
   2   1   7      204.40      207.35     10.80 o 
   3   1   7        2.41        4.00      1.17 o 
   4   1   7        7.21        5.82      0.88 o 
  -4   2   7       29.65       28.56      1.16 o 
  -3   2   7       61.78       62.29      4.15 o 
  -2   2   7       56.89       51.95      2.32 o 
  -1   2   7        8.64        6.90      1.52 o 
   0   2   7        7.73       10.60      2.14 o 
   1   2   7       55.39       60.25      2.03 o 
   2   2   7       10.26       10.68      1.37 o 
   3   2   7        3.97        5.14      1.15 o 
   4   2   7       39.26       34.24      1.17 o 
  -4   3   7      174.53      186.07      3.99 o 
  -3   3   7      125.36      125.78      7.03 o 
  -2   3   7        0.04        0.84      1.39 o 
  -1   3   7       27.86       27.36      1.87 o 
   0   3   7      231.57      234.10      9.84 o 
   1   3   7      483.16      481.46     11.03 o 
   2   3   7      347.07      380.49     22.69 o 
   3   3   7       32.58       30.64      1.34 o 
   4   3   7       13.73       14.11      0.79 o 
  -4   4   7        0.40        0.01      1.38 o 
  -3   4   7      107.49      110.85      2.64 o 
  -2   4   7       72.01       63.87      3.70 o 
  -1   4   7       16.40       15.47      1.52 o 
   0   4   7      145.18      148.93      8.25 o 
   1   4   7       29.81       31.05      1.75 o 
   2   4   7       67.60       70.89      1.89 o 
   3   4   7      148.92      131.54     10.88 o 
   4   4   7        3.74        4.57      0.72 o 
  -4   5   7      248.96      279.16      4.58 o 
  -3   5   7       34.78       36.28      5.34 o 
  -2   5   7       79.40       77.59      3.79 o 
  -1   5   7       20.42       21.43      5.02 o 
   0   5   7      158.18      151.91      7.08 o 
   1   5   7       63.71       63.17      1.93 o 
   2   5   7      183.40      185.86      5.71 o 
   3   5   7      136.13      140.26      3.11 o 
   4   5   7      149.98      159.47      3.86 o 
  -4   6   7      216.85      223.03      3.88 o 
  -3   6   7      118.43      114.73      6.05 o 
  -2   6   7      142.59      140.81      8.82 o 
  -1   6   7        3.99        3.76      1.36 o 
   0   6   7       61.06       64.53      4.61 o 
   1   6   7       35.17       32.91      1.47 o 
   2   6   7      104.07      110.81      3.75 o 
   3   6   7      239.23      237.75      6.54 o 
   4   6   7       34.94       33.81      1.09 o 
  -3   7   7      602.67      618.45     26.58 o 
  -2   7   7       66.68       68.98      4.40 o 
  -1   7   7      410.67      407.64     17.15 o 
   0   7   7        7.79        8.21      1.00 o 
   1   7   7        1.93        2.50      1.44 o 
   2   7   7      106.81      113.56      2.88 o 
   3   7   7      169.26      166.60      3.05 o 
   4   7   7        9.34        9.90      0.89 o 
  -3   8   7       37.30       40.86      2.40 o 
  -2   8   7        1.41        2.30      1.14 o 
  -1   8   7       92.83       95.69      2.94 o 
   0   8   7      282.11      277.68     10.37 o 
   1   8   7       23.44       21.64      1.21 o 
   2   8   7       91.03       96.98      2.03 o 
   3   8   7       52.03       48.74      1.42 o 
  -3   9   7      219.15      211.68      4.22 o 
  -2   9   7      255.14      260.03      3.52 o 
  -1   9   7      183.32      187.71      5.80 o 
   0   9   7      569.88      559.73     15.23 o 
   1   9   7       74.60       74.75      1.56 o 
   2   9   7        6.21        5.41      0.78 o 
   3   9   7      150.20      145.18      4.57 o 
  -3  10   7       57.88       62.26      2.06 o 
  -2  10   7       17.27       15.03      4.85 o 
  -1  10   7        5.01        4.17      0.86 o 
   0  10   7        6.42        8.21      0.81 o 
   1  10   7        0.27        0.15      0.78 o 
   2  10   7       43.24       41.22      1.03 o 
   3  10   7       73.03       69.96      4.85 o 
  -2  11   7      138.06      133.56      2.95 o 
  -1  11   7      371.91      365.73      8.35 o 
   0  11   7       89.58       83.67      2.12 o 
   1  11   7        6.05        5.31      0.97 o 
   2  11   7        0.12        2.53      1.43 o 
  -1  12   7       10.32        9.82      0.85 o 
   0  12   7       16.72       16.19      1.37 o 
   1  12   7        2.22        2.28      1.24 o 
   0  13   7       69.96       63.63      1.96 o 
  -2   0   8        1.11        0.95      1.20 o 
  -1   0   8      378.55      373.06      3.70 o 
   0   0   8      457.25      469.64      5.06 o 
   1   0   8      539.90      507.63      6.21 o 
   2   0   8     1122.18      971.30      7.95 o 
  -2   1   8       41.70       36.59      1.33 o 
  -1   1   8      113.76      114.83      2.09 o 
   0   1   8        0.03        2.12      0.90 o 
   1   1   8      118.15      100.57      2.28 o 
   2   1   8       42.72       35.29      2.66 o 
  -2   2   8       43.68       45.16      1.43 o 
  -1   2   8        7.25        8.00      1.22 o 
   0   2   8      613.29      601.07      4.03 o 
   1   2   8      144.71      144.50      7.27 o 
   2   2   8      159.34      132.93      2.29 o 
  -2   3   8        1.48        1.90      0.93 o 
  -1   3   8       76.71       78.90      1.55 o 
   0   3   8        1.39        3.33      1.04 o 
   1   3   8      125.48      128.58      2.26 o 
   2   3   8        8.53       10.05      0.86 o 
  -2   4   8        0.98        0.76      0.74 o 
  -1   4   8       56.64       54.51      1.28 o 
   0   4   8      234.67      226.30      5.91 o 
   1   4   8       73.78       72.82      5.58 o 
   2   4   8       27.28       24.49      1.06 o 
  -2   5   8       22.54       20.81      0.86 o 
  -1   5   8      136.84      135.21      1.81 o 
   0   5   8       14.14       15.32      1.06 o 
   1   5   8      197.95      192.89      4.26 o 
   2   5   8       93.39       88.62      1.71 o 
  -1   6   8       79.21       79.62      1.72 o 
   0   6   8        1.00        2.96      0.79 o 
   1   6   8        3.44        5.16      0.65 o 
   2   6   8       20.97       18.13      1.11 o 
  -1   7   8      274.20      251.30      5.86 o 
   0   7   8       17.36       14.73      0.89 o 
   1   7   8      222.18      205.18      3.49 o 
   0   8   8        9.47        6.93      0.96 o 
                                                 
